# Supplementary material for: New species in the sponge genus Tsitsikamma (Poecilosclerida, Latrunculiidae) from South Africa
Source: Zookeys. 2019 Sep 9;874:101–26. doi: 10.3897/zookeys.874.32268 (PMC6746741; doi:10.3897/zookeys.874.32268)
Supplement: XML Treatment for Tsitsikamma [file zookeys.874.32268-treatment1.xml]

<!DOCTYPE tp:taxon-treatment
  PUBLIC "-//TaxonX//DTD Taxonomic Treatment Publishing DTD v0 20100105//EN" "tax-treatment-NSO.dtd">
<tp:taxon-treatment xmlns:tp="http://www.plazi.org/taxpub"><tp:treatment-meta><kwd-group><label>Taxon classification</label><kwd><named-content xmlns:xlink="http://www.w3.org/1999/xlink" content-type="kingdom">Animalia</named-content></kwd><kwd><named-content xmlns:xlink="http://www.w3.org/1999/xlink" content-type="order">Poecilosclerida</named-content></kwd><kwd><named-content xmlns:xlink="http://www.w3.org/1999/xlink" content-type="family">Latrunculiidae</named-content></kwd></kwd-group><mixed-citation publication-type="journal"><person-group><name><surname>Parker-Nance</surname><given-names>Shirley</given-names></name><name><surname>Hilliar</surname><given-names>Storm</given-names></name><name><surname>Waterworth</surname><given-names>Samantha</given-names></name><name><surname>Walmsley</surname><given-names>Tara</given-names></name><name><surname>Dorrington</surname><given-names>Rosemary</given-names></name></person-group><article-title>New species in the sponge genus <italic><tp:taxon-name><tp:taxon-name-part taxon-name-part-type="genus" reg="Tsitsikamma">Tsitsikamma</tp:taxon-name-part></tp:taxon-name></italic> (<tp:taxon-name><tp:taxon-name-part taxon-name-part-type="order">Poecilosclerida</tp:taxon-name-part></tp:taxon-name>, <tp:taxon-name><tp:taxon-name-part taxon-name-part-type="family">Latrunculiidae</tp:taxon-name-part></tp:taxon-name>) from South Africa</article-title><source>Zookeys</source><day>09</day><month>9</month><year>2019</year><volume>874</volume><fpage>101</fpage><lpage>126</lpage><pub-id pub-id-type="doi">10.3897/zookeys.874.32268</pub-id></mixed-citation></tp:treatment-meta><tp:nomenclature><label>Genus</label><tp:taxon-name><object-id xmlns:xlink="http://www.w3.org/1999/xlink" content-type="arpha" xlink:type="simple">4FF2F57E3D7C52C7802E6E9C07E8B25D</object-id>
              <tp:taxon-name-part taxon-name-part-type="genus" reg="Tsitsikamma">Tsitsikamma</tp:taxon-name-part>
            </tp:taxon-name><tp:taxon-authority>Samaai &amp; Kelly, 2002</tp:taxon-authority><tp:nomenclature-citation-list><tp:nomenclature-citation><tp:taxon-name>
                  <tp:taxon-name-part taxon-name-part-type="genus" reg="Tsitsikamma">Tsitsikamma</tp:taxon-name-part> <tp:taxon-name-part taxon-name-part-type="species" reg="favus">favus</tp:taxon-name-part></tp:taxon-name><comment>Samaai &amp; Kelly, 2002</comment></tp:nomenclature-citation><tp:nomenclature-citation><tp:taxon-name>
                  <tp:taxon-name-part taxon-name-part-type="genus" reg="Tsitsikamma">Tsitsikamma</tp:taxon-name-part> <tp:taxon-name-part taxon-name-part-type="species" reg="pedunculata">pedunculata</tp:taxon-name-part></tp:taxon-name><comment>Samaai, Gibbons, Kelly &amp; Davies-Coleman, 2003</comment></tp:nomenclature-citation><tp:nomenclature-citation><tp:taxon-name>
                  <tp:taxon-name-part taxon-name-part-type="genus" reg="Tsitsikamma">Tsitsikamma</tp:taxon-name-part> <tp:taxon-name-part taxon-name-part-type="species" reg="scurra">scurra</tp:taxon-name-part></tp:taxon-name><comment>Gibbons, Kelly &amp; Davies-Coleman, 2003</comment></tp:nomenclature-citation><tp:nomenclature-citation><tp:taxon-name>
                  <tp:taxon-name-part taxon-name-part-type="genus" reg="Tsitsikamma">Tsitsikamma</tp:taxon-name-part> <tp:taxon-name-part taxon-name-part-type="species" reg="michaeli">michaeli</tp:taxon-name-part></tp:taxon-name><comment>Parker-Nance, sp. nov.</comment></tp:nomenclature-citation><tp:nomenclature-citation><tp:taxon-name>
                  <tp:taxon-name-part taxon-name-part-type="genus" reg="Tsitsikamma">Tsitsikamma</tp:taxon-name-part> <tp:taxon-name-part taxon-name-part-type="species" reg="nguni">nguni</tp:taxon-name-part></tp:taxon-name><comment>Parker-Nance, sp. nov.</comment></tp:nomenclature-citation></tp:nomenclature-citation-list></tp:nomenclature><tp:treatment-sec sec-type="diagnosis" id="SECID0EOJAE"><title>Diagnosis.</title><p>Hemispherical, thick encrusting or pedunculate <tp:taxon-name><tp:taxon-name-part taxon-name-part-type="family">Latrunculiidae</tp:taxon-name-part></tp:taxon-name> with a smooth, in some species generously folded, surface with cylindrical or volcano-shaped oscula and prominent areolate porefields. The ectosome is resident and leathery, the colour varies between species from pinkish to dark liver brown, dark turquoise or green in life. Megascleres are anisostyles with isochiadiscorhabd microscleres. The microscleres are present in an irregular palisade layer on the surface ectosome and line the internal tracts (from <xref ref-type="bibr" rid="B19">Samaai and Kelly 2002</xref>, <xref ref-type="bibr" rid="B15">Samaai et al. 2003</xref>).</p></tp:treatment-sec><tp:treatment-sec sec-type="type species" id="SECID0EBKAE"><title>Type species.</title><p><italic><tp:taxon-name><tp:taxon-name-part taxon-name-part-type="genus" reg="Tsitsikamma">Tsitsikamma</tp:taxon-name-part> <tp:taxon-name-part taxon-name-part-type="species" reg="favus">favus</tp:taxon-name-part></tp:taxon-name></italic> Samaai &amp; Kelly, 2002</p></tp:treatment-sec><tp:treatment-sec sec-type="remarks" id="SECID0ESKAE"><title>Remarks.</title><p>The diagnostic character that unites species of <italic><tp:taxon-name><tp:taxon-name-part taxon-name-part-type="genus" reg="Tsitsikamma">Tsitsikamma</tp:taxon-name-part></tp:taxon-name></italic> is the possession of isochiadiscorhabd microscleres. Isochiadiscorhabd or isochia(acantho)dis<!--PageBreak -->corhabds have a short straight smooth shaft bearing an apex whorl and manubrium and when present median whorls. These whorls consist of singular or grouped conico-cylindrical tubercles, radiating from the shaft, with the distal end acanthose. These differ from microscleres present in other <tp:taxon-name><tp:taxon-name-part taxon-name-part-type="family">Latrunculiidae</tp:taxon-name-part></tp:taxon-name> such as the acanthose isospinodiscorhabds with stout straight shaft, with similar terminal whorls and discrete conical spines unevenly distributed along it in <italic><tp:taxon-name><tp:taxon-name-part taxon-name-part-type="genus" reg="Cyclacanthia">Cyclacanthia</tp:taxon-name-part></tp:taxon-name></italic>; microscleres with disk-like whorls of spines that are different in shape and size, such as the anisodiscorhabds found in <italic><tp:taxon-name><tp:taxon-name-part taxon-name-part-type="genus" reg="Latrunculia">Latrunculia</tp:taxon-name-part></tp:taxon-name></italic>; or isoconicodiscorhabds or ‘sceptres’ with stout straight shaft and undifferentiated terminal whorls found in <italic><tp:taxon-name><tp:taxon-name-part taxon-name-part-type="genus" reg="Sceptrella">Sceptrella</tp:taxon-name-part></tp:taxon-name></italic> (<xref ref-type="bibr" rid="B19">Samaai and Kelly 2002</xref>, Samaai et al. 2006, <xref ref-type="bibr" rid="B8">Kelly et al. 2016</xref>). The ontogeny of the microscleres further set the genera within this family apart, as the protorhabd projections develop simultaneously in <italic><tp:taxon-name><tp:taxon-name-part taxon-name-part-type="genus" reg="Tsitsikamma">Tsitsikamma</tp:taxon-name-part></tp:taxon-name></italic>, <italic><tp:taxon-name><tp:taxon-name-part taxon-name-part-type="genus" reg="Cyclacanthia">Cyclacanthia</tp:taxon-name-part></tp:taxon-name></italic>, and <italic><tp:taxon-name><tp:taxon-name-part taxon-name-part-type="genus" reg="Sceptrella">Sceptrella</tp:taxon-name-part></tp:taxon-name></italic> but not so in <italic><tp:taxon-name><tp:taxon-name-part taxon-name-part-type="genus" reg="Latrunculia">Latrunculia</tp:taxon-name-part></tp:taxon-name></italic> (<xref ref-type="bibr" rid="B19">Samaai and Kelly 2002</xref>, <xref ref-type="bibr" rid="B17">Samaai et al. 2004</xref>).</p><p>Interestingly, <italic><tp:taxon-name><tp:taxon-name-part taxon-name-part-type="genus" reg="Tsitsikamma">Tsitsikamma</tp:taxon-name-part></tp:taxon-name></italic> species occur in two very different growth forms. In two of the species, <italic><tp:taxon-name><tp:taxon-name-part taxon-name-part-type="genus" reg="Tsitsikamma">T.</tp:taxon-name-part> <tp:taxon-name-part taxon-name-part-type="species" reg="favus">favus</tp:taxon-name-part></tp:taxon-name></italic> and <italic><tp:taxon-name><tp:taxon-name-part taxon-name-part-type="genus" reg="Tsitsikamma">T.</tp:taxon-name-part> <tp:taxon-name-part taxon-name-part-type="species" reg="scurra">scurra</tp:taxon-name-part></tp:taxon-name></italic>, the interior of the sponge is partitioned by reinforced dense spiculose tracks through the delicate choanosome. The third species, <italic><tp:taxon-name><tp:taxon-name-part taxon-name-part-type="genus" reg="Tsitsikamma">T.</tp:taxon-name-part> <tp:taxon-name-part taxon-name-part-type="species" reg="pedunculata">pedunculata</tp:taxon-name-part></tp:taxon-name></italic>, has a spicule dense stalk that supports a spherical pouch without the characteristic spicule tracts penetrating into the choanosome. The description of an additional two <italic><tp:taxon-name><tp:taxon-name-part taxon-name-part-type="genus" reg="Tsitsikamma">Tsitsikamma</tp:taxon-name-part></tp:taxon-name></italic> species, presented in this work, support this separation further as one has internal tracts and the other is purse-shaped.</p></tp:treatment-sec><ref-list><ref id="B19"><mixed-citation xmlns:xlink="http://www.w3.org/1999/xlink" xlink:type="simple"><person-group><name name-style="western"><surname>Samaai</surname><given-names>T</given-names></name><name name-style="western"><surname>Kelly</surname><given-names>M</given-names></name></person-group> (<year>2002</year>) <article-title>Family <tp:taxon-name><tp:taxon-name-part taxon-name-part-type="family">Latrunculiidae</tp:taxon-name-part></tp:taxon-name> Topsent, 1922.</article-title> In: <person-group><name name-style="western"><surname>Hooper</surname><given-names>JNA</given-names></name><name name-style="western"><surname>van Soest</surname><given-names>RWM</given-names></name></person-group> (<role>Eds</role>) <issue-title>Systema Porifera.</issue-title><source>Guide to the Classification of Sponges. Kluwer Academic/Plenum Publishers, New York</source>, <fpage>708</fpage>–<lpage>719</lpage>. <ext-link xlink:type="simple" ext-link-type="doi" xlink:href="10.1007/978-1-4615-0747-5_78">https://doi.org/10.1007/978-1-4615-0747-5_78</ext-link></mixed-citation></ref><ref id="B15"><mixed-citation xmlns:xlink="http://www.w3.org/1999/xlink" xlink:type="simple"><person-group><name name-style="western"><surname>Samaai</surname><given-names>T</given-names></name><name name-style="western"><surname>Gibbons</surname><given-names>MJ</given-names></name><name name-style="western"><surname>Kelly</surname><given-names>M</given-names></name><name name-style="western"><surname>Davies-Coleman</surname><given-names>M</given-names></name></person-group> (<year>2003</year>) <article-title>South African <tp:taxon-name><tp:taxon-name-part taxon-name-part-type="family">Latrunculiidae</tp:taxon-name-part></tp:taxon-name> (<tp:taxon-name><tp:taxon-name-part taxon-name-part-type="phylum">Porifera</tp:taxon-name-part></tp:taxon-name>, <tp:taxon-name><tp:taxon-name-part taxon-name-part-type="class">Demospongiae</tp:taxon-name-part></tp:taxon-name>, <tp:taxon-name><tp:taxon-name-part taxon-name-part-type="order">Poecilosclerida</tp:taxon-name-part></tp:taxon-name>): descriptions of new species of <italic><tp:taxon-name><tp:taxon-name-part taxon-name-part-type="genus">Latrunculia</tp:taxon-name-part></tp:taxon-name></italic> du Bocage, <italic><tp:taxon-name><tp:taxon-name-part taxon-name-part-type="genus">Strongylodesma</tp:taxon-name-part></tp:taxon-name></italic> Lévi, and <italic><tp:taxon-name><tp:taxon-name-part taxon-name-part-type="genus">Tsitsikamma</tp:taxon-name-part></tp:taxon-name></italic> Samaai &amp; Kelly.</article-title><source>Zootaxa</source><volume>371</volume>: <fpage>1</fpage>–<lpage>26</lpage>. <ext-link xlink:type="simple" ext-link-type="doi" xlink:href="10.11646/zootaxa.371.1.1">https://doi.org/10.11646/zootaxa.371.1.1</ext-link></mixed-citation></ref><ref id="B8"><mixed-citation xmlns:xlink="http://www.w3.org/1999/xlink" xlink:type="simple"><person-group><name name-style="western"><surname>Kelly</surname><given-names>M</given-names></name><name name-style="western"><surname>Sim-Smith</surname><given-names>C</given-names></name><name name-style="western"><surname>Stone</surname><given-names>R</given-names></name><name name-style="western"><surname>Samaai</surname><given-names>T</given-names></name><name name-style="western"><surname>Reiswig</surname><given-names>H</given-names></name><name name-style="western"><surname>Austin</surname><given-names>W</given-names></name></person-group> (<year>2016</year>) <article-title>New taxa arrangements within the family <tp:taxon-name><tp:taxon-name-part taxon-name-part-type="family">Latrunculiidae</tp:taxon-name-part></tp:taxon-name> (<tp:taxon-name><tp:taxon-name-part taxon-name-part-type="class">Demospongiae</tp:taxon-name-part></tp:taxon-name>, <tp:taxon-name><tp:taxon-name-part taxon-name-part-type="order">Poecilosclerida</tp:taxon-name-part></tp:taxon-name>).</article-title><source>Zootaxa</source><volume>4121</volume>(<issue>1</issue>): <fpage>1</fpage>–<lpage>48</lpage>. <ext-link xlink:type="simple" ext-link-type="doi" xlink:href="10.11646/zootaxa.4121.1.1">https://doi.org/10.11646/zootaxa.4121.1.1</ext-link></mixed-citation></ref><ref id="B17"><mixed-citation xmlns:xlink="http://www.w3.org/1999/xlink" xlink:type="simple"><person-group><name name-style="western"><surname>Samaai</surname><given-names>T</given-names></name><name name-style="western"><surname>Govender</surname><given-names>V</given-names></name><name name-style="western"><surname>Kelly</surname><given-names>M</given-names></name></person-group> (<year>2004</year>) <article-title><italic><tp:taxon-name><tp:taxon-name-part taxon-name-part-type="genus">Cyclacanthia</tp:taxon-name-part></tp:taxon-name></italic> n. g. (<tp:taxon-name><tp:taxon-name-part taxon-name-part-type="class">Demospongiae</tp:taxon-name-part></tp:taxon-name>: <tp:taxon-name><tp:taxon-name-part taxon-name-part-type="order">Poecilosclerida</tp:taxon-name-part></tp:taxon-name>: <tp:taxon-name><tp:taxon-name-part taxon-name-part-type="family">Latrunculiidae</tp:taxon-name-part></tp:taxon-name><italic>incertea sedis</italic>), a new genus of marine sponges from South African waters, and description of two new species.</article-title><source>Zootaxa</source><volume>725</volume>: <fpage>1</fpage>–<lpage>18</lpage>. <ext-link xlink:type="simple" ext-link-type="doi" xlink:href="10.11646/zootaxa.725.1.1">https://doi.org/10.11646/zootaxa.725.1.1</ext-link></mixed-citation></ref></ref-list></tp:taxon-treatment>
