# Supplementary material for: New species in the sponge genus Tsitsikamma (Poecilosclerida, Latrunculiidae) from South Africa
Source: Zookeys. 2019 Sep 9;874:101–26. doi: 10.3897/zookeys.874.32268 (PMC6746741; doi:10.3897/zookeys.874.32268)
Supplement: XML Treatment for Tsitsikamma favus [file zookeys.874.32268-treatment2.xml]

<!DOCTYPE tp:taxon-treatment
  PUBLIC "-//TaxonX//DTD Taxonomic Treatment Publishing DTD v0 20100105//EN" "tax-treatment-NSO.dtd">
<tp:taxon-treatment xmlns:tp="http://www.plazi.org/taxpub"><tp:treatment-meta><kwd-group><label>Taxon classification</label><kwd><named-content xmlns:xlink="http://www.w3.org/1999/xlink" content-type="kingdom">Animalia</named-content></kwd><kwd><named-content xmlns:xlink="http://www.w3.org/1999/xlink" content-type="order">Poecilosclerida</named-content></kwd><kwd><named-content xmlns:xlink="http://www.w3.org/1999/xlink" content-type="family">Latrunculiidae</named-content></kwd></kwd-group><mixed-citation publication-type="journal"><person-group><name><surname>Parker-Nance</surname><given-names>Shirley</given-names></name><name><surname>Hilliar</surname><given-names>Storm</given-names></name><name><surname>Waterworth</surname><given-names>Samantha</given-names></name><name><surname>Walmsley</surname><given-names>Tara</given-names></name><name><surname>Dorrington</surname><given-names>Rosemary</given-names></name></person-group><article-title>New species in the sponge genus <italic><tp:taxon-name><tp:taxon-name-part taxon-name-part-type="genus" reg="Tsitsikamma">Tsitsikamma</tp:taxon-name-part></tp:taxon-name></italic> (<tp:taxon-name><tp:taxon-name-part taxon-name-part-type="order">Poecilosclerida</tp:taxon-name-part></tp:taxon-name>, <tp:taxon-name><tp:taxon-name-part taxon-name-part-type="family">Latrunculiidae</tp:taxon-name-part></tp:taxon-name>) from South Africa</article-title><source>Zookeys</source><day>09</day><month>9</month><year>2019</year><volume>874</volume><fpage>101</fpage><lpage>126</lpage><pub-id pub-id-type="doi">10.3897/zookeys.874.32268</pub-id></mixed-citation></tp:treatment-meta><tp:nomenclature><tp:taxon-name><object-id xmlns:xlink="http://www.w3.org/1999/xlink" content-type="arpha" xlink:type="simple">393F09281322544FB17EACAE35B4E6D2</object-id>
              <tp:taxon-name-part taxon-name-part-type="genus" reg="Tsitsikamma">Tsitsikamma</tp:taxon-name-part>
              <tp:taxon-name-part taxon-name-part-type="species" reg="favus">favus</tp:taxon-name-part>
            </tp:taxon-name><tp:taxon-authority>Samaai &amp; Kelly, 2002</tp:taxon-authority><xref ref-type="fig" rid="F1">Figure 1a–p</xref><tp:nomenclature-citation-list><tp:nomenclature-citation><tp:taxon-name>
                  <tp:taxon-name-part taxon-name-part-type="genus" reg="Tsitsikamma">Tsitsikamma</tp:taxon-name-part> <tp:taxon-name-part taxon-name-part-type="species" reg="favus">favus</tp:taxon-name-part></tp:taxon-name><comment>Samaai &amp; Kelly, 2002: 718, fig. 6A–G. Samaai, Gibbons, Kelly &amp; Davies-Coleman, 2003: 19.</comment></tp:nomenclature-citation></tp:nomenclature-citation-list></tp:nomenclature><tp:treatment-sec sec-type="type locality" id="SECID0ENQAE"><title>Type locality.</title><p>Western Cape Province, Garden Route National Park, <tp:taxon-name><tp:taxon-name-part taxon-name-part-type="genus" reg="Tsitsikamma">Tsitsikamma</tp:taxon-name-part></tp:taxon-name>, Rheeders Reef, South Africa.</p></tp:treatment-sec><tp:treatment-sec sec-type="type material" id="SECID0EZQAE"><title>Type material.</title><p><bold><italic>Holotype.</italic></bold>– <named-content xmlns:xlink="http://www.w3.org/1999/xlink" content-type="dwc:institutional_code" xlink:type="simple">NHMUK</named-content> 1997.7.3.2: Rheeders Reef; <tp:taxon-name><tp:taxon-name-part taxon-name-part-type="genus" reg="Tsitsikamma">Tsitsikamma</tp:taxon-name-part></tp:taxon-name> MPA, Eastern Cape Province, Garden Route National Park, <named-content xmlns:xlink="http://www.w3.org/1999/xlink" content-type="dwc:verbatimCoordinates" xlink:type="simple"><named-content content-type="geo-json" specific-use="{&#34;type&#34;:&#34;Point&#34;,&#34;coordinates&#34;:[23.900000,-34.166667]}" id="NCID0ESRAE" xlink:type="simple">-34.166667, 23.90000</named-content></named-content>, 22 m, collector Philip Coetzee, 1995 (<xref ref-type="bibr" rid="B19">Samaai and Kelly 2002</xref>).</p></tp:treatment-sec><tp:treatment-sec sec-type="material" id="SECID0E2RAE"><title>Material examined.</title><p><named-content xmlns:xlink="http://www.w3.org/1999/xlink" content-type="dwc:institutional_code" xlink:type="simple">SAIAB</named-content> 141112: The Knoll, <tp:taxon-name><tp:taxon-name-part taxon-name-part-type="genus" reg="Tsitsikamma">Tsitsikamma</tp:taxon-name-part></tp:taxon-name> MPA, Garden Route National Park, Eastern Cape Province, <named-content xmlns:xlink="http://www.w3.org/1999/xlink" content-type="dwc:verbatimCoordinates" xlink:type="simple"><named-content content-type="geo-json" specific-use="{&#34;type&#34;:&#34;Point&#34;,&#34;coordinates&#34;:[23.907080,-34.025550]}" id="NCID0EPSAE" xlink:type="simple">-34.02555, 23.90708</named-content></named-content>, 18 m depth, collected by Colin Buxton, 2 May 1993, three specimens; <named-content xmlns:xlink="http://www.w3.org/1999/xlink" content-type="dwc:institutional_code" xlink:type="simple">SAIAB</named-content> 207166, <named-content xmlns:xlink="http://www.w3.org/1999/xlink" content-type="dwc:institutional_code" xlink:type="simple">SAIAB</named-content> 207167: Rheeders Reef, <tp:taxon-name><tp:taxon-name-part taxon-name-part-type="genus" reg="Tsitsikamma">Tsitsikamma</tp:taxon-name-part></tp:taxon-name> MPA, Garden Route National Park, Western Cape Province, <named-content xmlns:xlink="http://www.w3.org/1999/xlink" content-type="dwc:verbatimCoordinates" xlink:type="simple"><named-content content-type="geo-json" specific-use="{&#34;type&#34;:&#34;Point&#34;,&#34;coordinates&#34;:[25.816630,-33.845480]}" id="NCID0EHTAE" xlink:type="simple">-33.84548, 25.81663</named-content></named-content>, 25–30 m depth, 25 May 1994, collected by John Allen and Steve Brower, nine specimens; <named-content xmlns:xlink="http://www.w3.org/1999/xlink" content-type="dwc:institutional_code" xlink:type="simple">SAIAB</named-content> 141356: Rheeders Reef, <tp:taxon-name><tp:taxon-name-part taxon-name-part-type="genus" reg="Tsitsikamma">Tsitsikamma</tp:taxon-name-part></tp:taxon-name> MPA, Garden Route National Park, Eastern Cape Province, 22 m depth, 18 March 1995 collected by Rob Palmer, Brad Carté and Philip Coetzee, two specimens (material collected at same locality and time as type material); <named-content xmlns:xlink="http://www.w3.org/1999/xlink" content-type="dwc:institutional_code" xlink:type="simple">SAIAB</named-content> 207168: Rheeders Reef, <tp:taxon-name><tp:taxon-name-part taxon-name-part-type="genus" reg="Tsitsikamma">Tsitsikamma</tp:taxon-name-part></tp:taxon-name> MPA, Garden Route National Park, Eastern Cape Province, 30 m depth, 25 May 1994, collected by John Allen and Steve Brower; <named-content xmlns:xlink="http://www.w3.org/1999/xlink" content-type="dwc:institutional_code" xlink:type="simple">SAIAB</named-content> 207172 and <named-content xmlns:xlink="http://www.w3.org/1999/xlink" content-type="dwc:institutional_code" xlink:type="simple">SAIAB</named-content> 207174: RIY Bank, Algoa Bay, Eastern Cape Province, 28 m depth, 23 February 1999, collected by Coral Reef Research Foundation, Koror, Palau (<abbrev xmlns:xlink="http://www.w3.org/1999/xlink" content-type="institution" xlink:title="Coral Reef Research Foundation" id="ABBRID0EMUAE" xlink:type="simple">CRRF</abbrev>); <named-content xmlns:xlink="http://www.w3.org/1999/xlink" content-type="dwc:institutional_code" xlink:type="simple">SAIAB</named-content> 207175: Whitesands Reef, Algoa Bay, Eastern Cape Province, 20 m depth, 18 May 2001; <named-content xmlns:xlink="http://www.w3.org/1999/xlink" content-type="dwc:institutional_code" xlink:type="simple">SAIAB</named-content> 103531: Whitesands Reef, Algoa Bay, Eastern Cape Province, <named-content xmlns:xlink="http://www.w3.org/1999/xlink" content-type="dwc:verbatimCoordinates" xlink:type="simple"><named-content content-type="geo-json" specific-use="{&#34;type&#34;:&#34;Point&#34;,&#34;coordinates&#34;:[25.708420,-33.999800]}" id="NCID0E5UAE" xlink:type="simple">-33.99980, 25.70842</named-content></named-content>, 15 m depth, 20 March 2002, collected by Scripps; <named-content xmlns:xlink="http://www.w3.org/1999/xlink" content-type="dwc:institutional_code" xlink:type="simple">SAIAB</named-content> 207176, <named-content xmlns:xlink="http://www.w3.org/1999/xlink" content-type="dwc:institutional_code" xlink:type="simple">SAIAB</named-content> 207221, <named-content xmlns:xlink="http://www.w3.org/1999/xlink" content-type="dwc:institutional_code" xlink:type="simple">SAIAB</named-content> 207222, <named-content xmlns:xlink="http://www.w3.org/1999/xlink" content-type="dwc:institutional_code" xlink:type="simple">SAIAB</named-content> 207223, <named-content xmlns:xlink="http://www.w3.org/1999/xlink" content-type="dwc:institutional_code" xlink:type="simple">SAIAB</named-content> 207224, <named-content xmlns:xlink="http://www.w3.org/1999/xlink" content-type="dwc:institutional_code" xlink:type="simple">SAIAB</named-content> 207225, <named-content xmlns:xlink="http://www.w3.org/1999/xlink" content-type="dwc:institutional_code" xlink:type="simple">SAIAB</named-content> 207226, and <named-content xmlns:xlink="http://www.w3.org/1999/xlink" content-type="dwc:institutional_code" xlink:type="simple">SAIAB</named-content> 207227: Evans Peak, Algoa Bay, Eastern Cape Province, <named-content xmlns:xlink="http://www.w3.org/1999/xlink" content-type="dwc:verbatimCoordinates" xlink:type="simple"><named-content content-type="geo-json" specific-use="{&#34;type&#34;:&#34;Point&#34;,&#34;coordinates&#34;:[25.816470,-33.842970]}" id="NCID0EOWAE" xlink:type="simple">-33.84297, 25.81647</named-content></named-content>, 25–30 m depth, 15 May 2009; <named-content xmlns:xlink="http://www.w3.org/1999/xlink" content-type="dwc:institutional_code" xlink:type="simple">SAIAB</named-content> 207177: Evans Peak, Algoa Bay, Eastern Cape Province, <named-content xmlns:xlink="http://www.w3.org/1999/xlink" content-type="dwc:verbatimCoordinates" xlink:type="simple"><named-content content-type="geo-json" specific-use="{&#34;type&#34;:&#34;Point&#34;,&#34;coordinates&#34;:[25.816630,-33.845480]}" id="NCID0E2WAE" xlink:type="simple">-33.84548, 25.81663</named-content></named-content>, 30 m depth, May 2009; <named-content xmlns:xlink="http://www.w3.org/1999/xlink" content-type="dwc:institutional_code" xlink:type="simple">SAIAB</named-content> 207217 and <named-content xmlns:xlink="http://www.w3.org/1999/xlink" content-type="dwc:institutional_code" xlink:type="simple">SAIAB</named-content> 207218: Evans Peak, Algoa Bay, Eastern Cape Province, <named-content xmlns:xlink="http://www.w3.org/1999/xlink" content-type="dwc:verbatimCoordinates" xlink:type="simple"><named-content content-type="geo-json" specific-use="{&#34;type&#34;:&#34;Point&#34;,&#34;coordinates&#34;:[25.316630,-33.845480]}" id="NCID0ENXAE" xlink:type="simple">-33.84548, 25.31663</named-content></named-content>, 25–33 m depth, 10 October 2010; <named-content xmlns:xlink="http://www.w3.org/1999/xlink" content-type="dwc:institutional_code" xlink:type="simple">SAIAB</named-content> 207179, <named-content xmlns:xlink="http://www.w3.org/1999/xlink" content-type="dwc:institutional_code" xlink:type="simple">SAIAB</named-content> 207180, <named-content xmlns:xlink="http://www.w3.org/1999/xlink" content-type="dwc:institutional_code" xlink:type="simple">SAIAB</named-content> 207184, <named-content xmlns:xlink="http://www.w3.org/1999/xlink" content-type="dwc:institutional_code" xlink:type="simple">SAIAB</named-content> 207185, <named-content xmlns:xlink="http://www.w3.org/1999/xlink" content-type="dwc:institutional_code" xlink:type="simple">SAIAB</named-content> 207186, <named-content xmlns:xlink="http://www.w3.org/1999/xlink" content-type="dwc:institutional_code" xlink:type="simple">SAIAB</named-content> 207187, and <named-content xmlns:xlink="http://www.w3.org/1999/xlink" content-type="dwc:institutional_code" xlink:type="simple">SAIAB</named-content> 207188: RIY Banks, Algoa Bay, Eastern Cape Province, <named-content xmlns:xlink="http://www.w3.org/1999/xlink" content-type="dwc:verbatimCoordinates" xlink:type="simple"><named-content content-type="geo-json" specific-use="{&#34;type&#34;:&#34;Point&#34;,&#34;coordinates&#34;:[25.865530,-33.988680]}" id="NCID0EYYAE" xlink:type="simple">-33.98868, 25.86553</named-content></named-content>, 25–30 m depth, 14 December 2012; <named-content xmlns:xlink="http://www.w3.org/1999/xlink" content-type="dwc:institutional_code" xlink:type="simple">SAIAB</named-content> 207189: Evans Peak, Algoa Bay, Eastern Cape Province, <named-content xmlns:xlink="http://www.w3.org/1999/xlink" content-type="dwc:verbatimCoordinates" xlink:type="simple"><named-content content-type="geo-json" specific-use="{&#34;type&#34;:&#34;Point&#34;,&#34;coordinates&#34;:[25.316633,-33.845480]}" id="NCID0EFZAE" xlink:type="simple">-33.84548, 25.316633</named-content></named-content>, August 2014, 22–30 m depth, 10 specimens; <named-content xmlns:xlink="http://www.w3.org/1999/xlink" content-type="dwc:institutional_code" xlink:type="simple">SAIAB</named-content> 207190 and <named-content xmlns:xlink="http://www.w3.org/1999/xlink" content-type="dwc:institutional_code" xlink:type="simple">SAIAB</named-content> 207228: Evans Peak, Algoa Bay, Eastern Cape Province, <named-content xmlns:xlink="http://www.w3.org/1999/xlink" content-type="dwc:verbatimCoordinates" xlink:type="simple"><named-content content-type="geo-json" specific-use="{&#34;type&#34;:&#34;Point&#34;,&#34;coordinates&#34;:[25.316630,-33.845480]}" id="NCID0EXZAE" xlink:type="simple">-33.84548, 25.31663</named-content></named-content>, 30 m depth, 6 September 2015; <named-content xmlns:xlink="http://www.w3.org/1999/xlink" content-type="dwc:institutional_code" xlink:type="simple">SAIAB</named-content> 207192: Evans Peak, Algoa Bay, Eastern Cape Province, <named-content xmlns:xlink="http://www.w3.org/1999/xlink" content-type="dwc:verbatimCoordinates" xlink:type="simple"><named-content content-type="geo-json" specific-use="{&#34;type&#34;:&#34;Point&#34;,&#34;coordinates&#34;:[25.316632,-33.845480]}" id="NCID0EE1AE" xlink:type="simple">-33.84548, 25.3166315</named-content></named-content>, 20 m depth, 2 June 2016, collected by Thomas Bornman, Shaun Deyzel, and Shirley Parker-Nance, several specimens; <named-content xmlns:xlink="http://www.w3.org/1999/xlink" content-type="dwc:institutional_code" xlink:type="simple">SAIAB</named-content> 207193: Shark Alley, Bell Buoy Reef, Algoa Bay, Eastern Cape Province, <named-content xmlns:xlink="http://www.w3.org/1999/xlink" content-type="dwc:verbatimCoordinates" xlink:type="simple"><named-content content-type="geo-json" specific-use="{&#34;type&#34;:&#34;Point&#34;,&#34;coordinates&#34;:[25.694300,-33.982480]}" id="NCID0ER1AE" xlink:type="simple">-33.98248, 25.69430</named-content></named-content>, 9–10 m depth, 5 June 2016.</p></tp:treatment-sec><tp:treatment-sec sec-type="material" id="SECID0EW1AE"><title>Additional material.</title><p><named-content xmlns:xlink="http://www.w3.org/1999/xlink" content-type="dwc:institutional_code" xlink:type="simple">CASIZ</named-content> 300636: White Sands Reef, Algoa Bay, Eastern Cape Province, <named-content xmlns:xlink="http://www.w3.org/1999/xlink" content-type="dwc:verbatimCoordinates" xlink:type="simple"><named-content content-type="geo-json" specific-use="{&#34;type&#34;:&#34;Point&#34;,&#34;coordinates&#34;:[25.707900,-33.995370]}" id="NCID0EE2AE" xlink:type="simple">-33.99537, 25.70790</named-content></named-content>, 14 m, 14 February 1999, collected by Coral Reef Research Foundation, Koror, Palau <abbrev xmlns:xlink="http://www.w3.org/1999/xlink" content-type="institution" xlink:title="Coral Reef Research Foundation" id="ABBRID0EJ2AE" xlink:type="simple">CRRF</abbrev>, identified by Michelle Kelly, National Institute of Water and Atmosphere, Auckland (NIWA); <named-content xmlns:xlink="http://www.w3.org/1999/xlink" content-type="dwc:institutional_code" xlink:type="simple">CASIZ</named-content> 300535: Table Top Reef, Algoa Bay, Eastern Cape Province, <named-content xmlns:xlink="http://www.w3.org/1999/xlink" content-type="dwc:verbatimCoordinates" xlink:type="simple"><named-content content-type="geo-json" specific-use="{&#34;type&#34;:&#34;Point&#34;,&#34;coordinates&#34;:[25.693670,-33.980670]}" id="NCID0EW2AE" xlink:type="simple">-33.98067, 25.69367</named-content></named-content>, 16 m, 4 October 1998, collected by <abbrev xmlns:xlink="http://www.w3.org/1999/xlink" content-type="institution" xlink:title="Coral Reef Research Foundation" id="ABBRID0E22AE" xlink:type="simple">CRRF</abbrev>, identified by Michelle Kelly, NIWA; <named-content xmlns:xlink="http://www.w3.org/1999/xlink" content-type="dwc:institutional_code" xlink:type="simple">CASIZ</named-content> 301054: Grootbank Reef, Plettenberg Bay, Western Cape Province, <named-content xmlns:xlink="http://www.w3.org/1999/xlink" content-type="dwc:verbatimCoordinates" xlink:type="simple"><named-content content-type="geo-json" specific-use="{&#34;type&#34;:&#34;Point&#34;,&#34;coordinates&#34;:[23.496470,-34.007650]}" id="NCID0EI3AE" xlink:type="simple">-34.00765, 23.49647</named-content></named-content>, 10–13 m, 22 March 2000, collected by <abbrev xmlns:xlink="http://www.w3.org/1999/xlink" content-type="institution" xlink:title="Coral Reef Research Foundation" id="ABBRID0EN3AE" xlink:type="simple">CRRF</abbrev>, identified by Michelle Kelly, NIWA.</p><p><bold>Diagnosis</bold> (emended from <xref ref-type="bibr" rid="B19">Samaai and Kelly 2002</xref>). Large, firm, dark brown hemi-spherical to thick encrusting sponges, up to 15 cm high and 20 cm in diameter, sessile with a large area of attachment. Surface smooth and firm although undulant presenting a folded or bumpy appearance in some specimens (Fig. <xref ref-type="fig" rid="F1">1a–c</xref>), only slightly to moderately compressible, resilient and leathery. Surface with large single to multichambered cylindrical lance-shaped oscula, and pedunculate cauliform areolate porefields, colour in life is light to dark brown or liver brown.</p><fig id="F1" position="float" orientation="portrait"><object-id xmlns:xlink="http://www.w3.org/1999/xlink" content-type="doi" xlink:type="simple">10.3897/zookeys.874.32268.figure1</object-id><object-id xmlns:xlink="http://www.w3.org/1999/xlink" content-type="arpha" xlink:type="simple">F642BCFE72C655D3B005BCCB3F9EB7EB</object-id><label>Figure 1.</label><caption><p><italic><tp:taxon-name><tp:taxon-name-part taxon-name-part-type="genus" reg="Tsitsikamma">Tsitsikamma</tp:taxon-name-part> <tp:taxon-name-part taxon-name-part-type="species" reg="favus">favus</tp:taxon-name-part></tp:taxon-name></italic><bold>a</bold> in situ <named-content xmlns:xlink="http://www.w3.org/1999/xlink" content-type="dwc:institutional_code" xlink:type="simple">SAIAB</named-content> 207193 <bold>b</bold> collected specimens <named-content xmlns:xlink="http://www.w3.org/1999/xlink" content-type="dwc:institutional_code" xlink:type="simple">SAIAB</named-content> 207193 <bold>c</bold> collected SAF1995-001 <bold>d</bold> section through preserved specimen <named-content xmlns:xlink="http://www.w3.org/1999/xlink" content-type="dwc:institutional_code" xlink:type="simple">SAIAB</named-content> 141356 <bold>e</bold> isochiadiscorhabds arrangement on the surface of the ectosome <bold>f</bold> section of ectosome with underlying choanosome <named-content xmlns:xlink="http://www.w3.org/1999/xlink" content-type="dwc:institutional_code" xlink:type="simple">SAIAB</named-content> 141356 <bold>g, h</bold> thin sinuous style <bold>i</bold> large sinuous centrally thickened style <bold>j</bold> occasionally tylote styles <bold>k</bold> rare short thick strongyles <bold>l–o</bold> isochiadiscorhabds <named-content xmlns:xlink="http://www.w3.org/1999/xlink" content-type="dwc:institutional_code" xlink:type="simple">SAIAB</named-content> 207218 SEM <bold>p</bold> acanthose tubercles <named-content xmlns:xlink="http://www.w3.org/1999/xlink" content-type="dwc:institutional_code" xlink:type="simple">SAIAB</named-content> 207217. Scale bars 5 cm (<bold>b, c</bold>); 1 cm (<bold>d)</bold>; 1 mm (<bold>f)</bold>; 100 µm (<bold>k)</bold>; 20 µm (<bold>l–p</bold>).</p></caption><graphic xmlns:xlink="http://www.w3.org/1999/xlink" xlink:href="zookeys-874-101-g001.jpg" position="float" orientation="portrait" xlink:type="simple" id="oo_338775.jpg"><uri content-type="original_file" xlink:type="simple">https://binary.pensoft.net/fig/338775</uri></graphic></fig><p><bold><italic>Skeleton..</italic></bold>The ectosome is composed of a thick dense feltwork of anisostyles with a single layer of erect isochiadiscorhabds arranged perpendicular to the underlying megascleres (Fig. <xref ref-type="fig" rid="F1">1e</xref>). The ectosome is generally thinner than the dense spiculose tracts that penetrate and divide the soft choanosome into honeycomb-like chambers (Table <xref ref-type="table" rid="T1">1</xref>, Fig. <xref ref-type="fig" rid="F1">1d, f</xref>).</p><table-wrap id="T1" position="float" orientation="portrait"><label>Table 1.</label><caption><p>Skeletal and spicule dimensions (µm) for <italic><tp:taxon-name><tp:taxon-name-part taxon-name-part-type="genus" reg="Tsitsikamma">Tsitsikamma</tp:taxon-name-part> <tp:taxon-name-part taxon-name-part-type="species" reg="favus">favus</tp:taxon-name-part></tp:taxon-name></italic>.</p></caption><table id="TID0EX4AG" rules="all"><tbody><tr><th rowspan="1" colspan="1"/><th rowspan="1" colspan="1">
                        <xref ref-type="bibr" rid="B19">Samaai and Kelly (2002)</xref>
                      </th><th rowspan="1" colspan="1">Material examined (n = 14)</th></tr><tr><td rowspan="1" colspan="1">Ectosome</td><td rowspan="1" colspan="1">900</td><td rowspan="1" colspan="1">660 (430–1120) (n = 20)</td></tr><tr><td rowspan="1" colspan="1">Internal tracts</td><td rowspan="1" colspan="1">1000–17000</td><td rowspan="1" colspan="1">1200 (740–1780) (n = 20)</td></tr><tr><td rowspan="1" colspan="1">Chamber diameter</td><td rowspan="1" colspan="1">5800</td><td rowspan="1" colspan="1">5108 (3611–8450) (n = 20)</td></tr><tr><td rowspan="3" colspan="1">Styles</td><td rowspan="1" colspan="1">(i) 621 (537–700) x 14 (14)</td><td rowspan="1" colspan="1">(i) 570 (420–788) x 14 (9–19)</td></tr><tr><td rowspan="1" colspan="1">(ii) 530 (480–566) x 9.6 (9.6) (n = 20)</td><td rowspan="1" colspan="1">(ii) 598 (449–907) x 10 (3–16)</td></tr><tr><td rowspan="1" colspan="1"/><td rowspan="1" colspan="1">(n = 520)</td></tr><tr><td rowspan="1" colspan="1">Anisostrongyles</td><td rowspan="1" colspan="1"/><td rowspan="1" colspan="1">494 (139–751) x 13 (8–21) (n = 42)</td></tr><tr><td rowspan="6" colspan="1">Isochiadiscorhabd</td><td rowspan="1" colspan="1">48 (41–60) x 9 (7.2–9.6)</td><td rowspan="1" colspan="1">53 (40–68) x 9 (6–14)</td></tr><tr><td rowspan="1" colspan="1">(n = 20)</td><td rowspan="1" colspan="1">Additional measurements</td></tr><tr><td rowspan="4" colspan="1"/><td rowspan="1" colspan="1">shaft length 43 (29–59)</td></tr><tr><td rowspan="1" colspan="1">apex whorl diameter 24 (17–34)</td></tr><tr><td rowspan="1" colspan="1">manubrium diameter 26 (19–37)</td></tr><tr><td rowspan="1" colspan="1">(n = 280)</td></tr></tbody></table></table-wrap><p><bold><italic>Spicules</italic>. Megascleres.</bold> Slightly sinuous anisostyles, hastate, mucronate or blunt, occasionally tylote form the main structural components with two categories pre<!--PageBreak -->sent; (i) long slightly curved and thickened centrally and (ii) shorter, thinner slightly curved centrally (Table <xref ref-type="table" rid="T1">1</xref>, Fig. <xref ref-type="fig" rid="F1">1g–j</xref>). Short thick anisostrongyles, may also be present (Fig. <xref ref-type="fig" rid="F1">1k</xref>). <bold>Microscleres.</bold> Isochiadiscorhabd, with three whorls of conico-cylindrical tubercles terminally acanthose (Fig. <xref ref-type="fig" rid="F1">1p</xref>), line the tracts and are found abundantly throughout the choanosome (Fig. <xref ref-type="fig" rid="F1">1l</xref>). In addition to the three whorled microscleres, as described by <xref ref-type="bibr" rid="B19">Samaai and Kelly (2002)</xref> for the type material, are chiadiscorhabds with up to five complete whorls as well as many intermediate forms (Fig. <xref ref-type="fig" rid="F1">1m–o</xref>). Typically, the manubrium and the apical whorl differ slightly in diameter (Table <xref ref-type="table" rid="T1">1</xref>) and tubercles projections arranged pairwise or in groups of three respectively (Fig. <xref ref-type="fig" rid="F1">1l–p</xref>). Isochiadiscorhabds with the terminal tubercles arranged in such a way to give a flattened appearance are also present (basal whorl in Fig. <xref ref-type="fig" rid="F1">1o</xref>). Oocytes were present in specimens (after <xref ref-type="bibr" rid="B19">Samaai and Kelly 2002</xref>).</p></tp:treatment-sec><tp:treatment-sec sec-type="distribution" id="SECID0EWGAG"><title>Distribution.</title><p>Plettenberg Bay, <tp:taxon-name><tp:taxon-name-part taxon-name-part-type="genus" reg="Tsitsikamma">Tsitsikamma</tp:taxon-name-part></tp:taxon-name> Marine Protected Area and Algoa Bay.</p></tp:treatment-sec><tp:treatment-sec sec-type="Substrate, depth range, and ecology" id="SECID0ECHAG"><title>Substrate, depth range, and ecology.</title><p>Collected from rocky benthic reef, 9–33 m deep, occurring singly or in clumps of two or three, in abundance on both shallow reef systems such as Bell Buoy on the top of medium profile reef and at Evans Peak on the sides of high steep profile reef. Note that for some of the older collections the GPS position of the collection site is not available or inaccurate; for clarity Rheeders Reef is an inshore reef system within the <tp:taxon-name><tp:taxon-name-part taxon-name-part-type="genus" reg="Tsitsikamma">Tsitsikamma</tp:taxon-name-part></tp:taxon-name> MPA situated east of Storms River Mouth and the Knoll between <named-content xmlns:xlink="http://www.w3.org/1999/xlink" content-type="dwc:verbatimCoordinates" xlink:type="simple"><named-content content-type="geo-json" specific-use="{&#34;type&#34;:&#34;Point&#34;,&#34;coordinates&#34;:[23.906138,-34.025730]}" id="NCID0ERHAG" xlink:type="simple">-34.025730, 23.906138</named-content></named-content> and <named-content xmlns:xlink="http://www.w3.org/1999/xlink" content-type="dwc:verbatimCoordinates" xlink:type="simple"><named-content content-type="geo-json" specific-use="{&#34;type&#34;:&#34;Point&#34;,&#34;coordinates&#34;:[23.960138,-34.032780]}" id="NCID0EZHAG" xlink:type="simple">-34.032780, 23.960138</named-content></named-content> inshore and <named-content xmlns:xlink="http://www.w3.org/1999/xlink" content-type="dwc:verbatimCoordinates" xlink:type="simple"><named-content content-type="geo-json" specific-use="{&#34;type&#34;:&#34;Point&#34;,&#34;coordinates&#34;:[23.906138,-34.044530]}" id="NCID0EBIAG" xlink:type="simple">-34.044530, 23.906138</named-content></named-content> and <named-content xmlns:xlink="http://www.w3.org/1999/xlink" content-type="dwc:verbatimCoordinates" xlink:type="simple"><named-content content-type="geo-json" specific-use="{&#34;type&#34;:&#34;Point&#34;,&#34;coordinates&#34;:[23.960130,-34.044530]}" id="NCID0EJIAG" xlink:type="simple">-34.04453, 23.96013</named-content></named-content> off shore.</p></tp:treatment-sec><tp:treatment-sec sec-type="remarks" id="SECID0EOIAG"><title>Remarks.</title><p>Examined material compares well with the type description given by <xref ref-type="bibr" rid="B19">Samaai and Kelly (2002)</xref> including the shape of the oscula, distribution of the pedunculate cauliform areolate porefields, arrangement, and distribution and size of megascleres and microscleres (Table <xref ref-type="table" rid="T1">1</xref>). The structure of the chiadiscorhabds corresponds with the type description <xref ref-type="bibr" rid="B19">Samaai and Kelly (2002)</xref>; however, some sponges exhibited various ratios of typical microscleres with three whorls, as per the type description (<xref ref-type="bibr" rid="B19">Samaai and Kelly 2002</xref>), to microscleres with tubercles not arranged in or missing from or present between complete whorls (Fig. <xref ref-type="fig" rid="F1">1m–o</xref>). These variations were suggested but not discussed in the type description (see <xref ref-type="bibr" rid="B19">Samaai and Kelly 2002</xref>: fig. 6J, central <!--PageBreak -->two images; <xref ref-type="bibr" rid="B17">Samaai et al. 2004</xref>: fig. 2B, central image) which suggests that spicules of this nature were observed in the type specimen. It is interesting to note that <italic><tp:taxon-name><tp:taxon-name-part taxon-name-part-type="genus" reg="Tsitsikamma">T.</tp:taxon-name-part> <tp:taxon-name-part taxon-name-part-type="species" reg="favus">favus</tp:taxon-name-part></tp:taxon-name></italic> specimens, even some collected no more than 10 cm apart and although clearly <italic><tp:taxon-name><tp:taxon-name-part taxon-name-part-type="genus" reg="Tsitsikamma">T.</tp:taxon-name-part> <tp:taxon-name-part taxon-name-part-type="species" reg="favus">favus</tp:taxon-name-part></tp:taxon-name></italic> with respect to 28S rRNA sequence analysis (as shown by sequence identity or a maximum of one nucleotide difference), differ in the firmness or compressibility of the individual sponge. Closer inspection of the spicules showed an increased occurrence of misshaped or irregular microscleres and a distinct chromatographic profile in these <italic><tp:taxon-name><tp:taxon-name-part taxon-name-part-type="genus" reg="Tsitsikamma">T.</tp:taxon-name-part> <tp:taxon-name-part taxon-name-part-type="species" reg="favus">favus</tp:taxon-name-part></tp:taxon-name></italic> sponges (<xref ref-type="bibr" rid="B9">Kalinski et al. 2019</xref>).</p><p>Live or freshly collected specimens are dark brown, olive or dark green in colour and may be heavily encrusted with soft corals, hydroids, ascidians and other encrusting sponges with the oscula and porefields protruding through the surface epibionts. As freshly collected specimens are preserved, the extract dyes the preservative (70% ethanol) a deep brown colour which intensifies as the tissue lightens; long exposure to the stained preservative darkens the tissue again. Successive preservative changes (long-term curated specimens) remove the pigment and the specimens are beige in colour. Frozen material may be dark slate green to tan externally, and the tracks are prominently tan and the choanosome dark brown.</p><p>An estimation of divergence between sequences, intraspecific genetic diversity of <italic><tp:taxon-name><tp:taxon-name-part taxon-name-part-type="genus" reg="Tsitsikamma">T.</tp:taxon-name-part> <tp:taxon-name-part taxon-name-part-type="species" reg="favus">favus</tp:taxon-name-part></tp:taxon-name></italic> included in this study, was found to be 0.16 % for the 28S rRNA gene sequence and 0–0.18 % for COI (<xref ref-type="bibr" rid="B24">Walmsley et al. 2012</xref>; <xref ref-type="bibr" rid="B25">Walmsley 2013</xref>). Interspecific diversity between <italic><tp:taxon-name><tp:taxon-name-part taxon-name-part-type="genus" reg="Tsitsikamma">T.</tp:taxon-name-part> <tp:taxon-name-part taxon-name-part-type="species" reg="favus">favus</tp:taxon-name-part></tp:taxon-name></italic>, <italic><tp:taxon-name><tp:taxon-name-part taxon-name-part-type="genus" reg="Tsitsikamma">T.</tp:taxon-name-part> <tp:taxon-name-part taxon-name-part-type="species" reg="nguni">nguni</tp:taxon-name-part></tp:taxon-name></italic>, and <italic><tp:taxon-name><tp:taxon-name-part taxon-name-part-type="genus" reg="Tsitsikamma">T.</tp:taxon-name-part> <tp:taxon-name-part taxon-name-part-type="species" reg="scurra">scurra</tp:taxon-name-part></tp:taxon-name></italic> at 28S was 0.16 % (Suppl. material <xref ref-type="supplementary-material" rid="S1">1</xref>: Table S1).</p><p>Examination of specimens collected from <tp:taxon-name><tp:taxon-name-part taxon-name-part-type="genus" reg="Tsitsikamma">Tsitsikamma</tp:taxon-name-part></tp:taxon-name> in 1993 showed that one sample contained two distinct species, the one clearly <italic><tp:taxon-name><tp:taxon-name-part taxon-name-part-type="genus" reg="Tsitsikamma">T.</tp:taxon-name-part> <tp:taxon-name-part taxon-name-part-type="species" reg="favus">favus</tp:taxon-name-part></tp:taxon-name></italic> the other a new species included below (<named-content xmlns:xlink="http://www.w3.org/1999/xlink" content-type="dwc:institutional_code" xlink:type="simple">SAIAB</named-content> 207216: The Knoll, <tp:taxon-name><tp:taxon-name-part taxon-name-part-type="genus" reg="Tsitsikamma">Tsitsikamma</tp:taxon-name-part></tp:taxon-name> MPA Garden Route National Park, Eastern Cape Province, 18 m, 2 May 1993, collected by Colin Buxton).</p></tp:treatment-sec><tp:treatment-sec><!--Section generated to contain objects referenced in tp:taxon-treatment.--><supplementary-material xmlns:xlink="http://www.w3.org/1999/xlink" id="S1" position="float" orientation="portrait" xlink:type="simple"><object-id content-type="doi" xlink:type="simple">10.3897/zookeys.874.32268.suppl1</object-id><object-id content-type="arpha" xlink:type="simple">CAE2798A7EF059F7BF6FA396DD0FE64C</object-id><label>Supplementary material 1</label><p>Table S1. Estimates of evolutionary divergence between sequences</p><p>Data type: molecular data</p><media xlink:href="zookeys-874-101-s001.doc" mimetype="application" mime-subtype="msword" position="float" orientation="portrait" xlink:type="simple" id="oo_338784.doc"><uri content-type="original_file" xlink:type="simple">https://binary.pensoft.net/file/338784</uri></media><permissions><license xlink:type="simple"><license-p>This dataset is made available under the Open Database License (http://opendatacommons.org/licenses/odbl/1.0/). The Open Database License (ODbL) is a license agreement intended to allow users to freely share, modify, and use this Dataset while maintaining this same freedom for others, provided that the original source and author(s) are credited.</license-p></license></permissions><attrib specific-use="authors">Shirley Parker-Nance, Storm Hilliar, Samantha Waterworth, Tara Walmsley, Rosemary Dorrington</attrib></supplementary-material></tp:treatment-sec><ref-list><ref id="B19"><mixed-citation xmlns:xlink="http://www.w3.org/1999/xlink" xlink:type="simple"><person-group><name name-style="western"><surname>Samaai</surname><given-names>T</given-names></name><name name-style="western"><surname>Kelly</surname><given-names>M</given-names></name></person-group> (<year>2002</year>) <article-title>Family <tp:taxon-name><tp:taxon-name-part taxon-name-part-type="family">Latrunculiidae</tp:taxon-name-part></tp:taxon-name> Topsent, 1922.</article-title> In: <person-group><name name-style="western"><surname>Hooper</surname><given-names>JNA</given-names></name><name name-style="western"><surname>van Soest</surname><given-names>RWM</given-names></name></person-group> (<role>Eds</role>) <issue-title>Systema Porifera.</issue-title><source>Guide to the Classification of Sponges. Kluwer Academic/Plenum Publishers, New York</source>, <fpage>708</fpage>–<lpage>719</lpage>. <ext-link xlink:type="simple" ext-link-type="doi" xlink:href="10.1007/978-1-4615-0747-5_78">https://doi.org/10.1007/978-1-4615-0747-5_78</ext-link></mixed-citation></ref><ref id="B17"><mixed-citation xmlns:xlink="http://www.w3.org/1999/xlink" xlink:type="simple"><person-group><name name-style="western"><surname>Samaai</surname><given-names>T</given-names></name><name name-style="western"><surname>Govender</surname><given-names>V</given-names></name><name name-style="western"><surname>Kelly</surname><given-names>M</given-names></name></person-group> (<year>2004</year>) <article-title><italic><tp:taxon-name><tp:taxon-name-part taxon-name-part-type="genus">Cyclacanthia</tp:taxon-name-part></tp:taxon-name></italic> n. g. (<tp:taxon-name><tp:taxon-name-part taxon-name-part-type="class">Demospongiae</tp:taxon-name-part></tp:taxon-name>: <tp:taxon-name><tp:taxon-name-part taxon-name-part-type="order">Poecilosclerida</tp:taxon-name-part></tp:taxon-name>: <tp:taxon-name><tp:taxon-name-part taxon-name-part-type="family">Latrunculiidae</tp:taxon-name-part></tp:taxon-name><italic>incertea sedis</italic>), a new genus of marine sponges from South African waters, and description of two new species.</article-title><source>Zootaxa</source><volume>725</volume>: <fpage>1</fpage>–<lpage>18</lpage>. <ext-link xlink:type="simple" ext-link-type="doi" xlink:href="10.11646/zootaxa.725.1.1">https://doi.org/10.11646/zootaxa.725.1.1</ext-link></mixed-citation></ref><ref id="B9"><mixed-citation xmlns:xlink="http://www.w3.org/1999/xlink" xlink:type="simple"><person-group><name name-style="western"><surname>Kalinski</surname><given-names>J-CJ</given-names></name><name name-style="western"><surname>Waterworth</surname><given-names>SC</given-names></name><name name-style="western"><surname>Siwe Noundou</surname><given-names>X</given-names></name><name name-style="western"><surname>Jiwaji</surname><given-names>M</given-names></name><name name-style="western"><surname>Parker-Nance</surname><given-names>S</given-names></name><name name-style="western"><surname>Krause</surname><given-names>RWM</given-names></name><name name-style="western"><surname>McPhail</surname><given-names>KL</given-names></name><name name-style="western"><surname>Dorrington</surname><given-names>RA</given-names></name></person-group> (<year>2019</year>) Molecular Networking Reveals Two Distinct Chemotypes in Pyrroloiminoquinone-Producing <italic><tp:taxon-name><tp:taxon-name-part taxon-name-part-type="genus">Tsitsikamma</tp:taxon-name-part> <tp:taxon-name-part taxon-name-part-type="species">favus</tp:taxon-name-part></tp:taxon-name></italic> Sponges. Marine Drugs 17: 60. <ext-link xlink:type="simple" ext-link-type="doi" xlink:href="10.3390/md17010060">https://doi.org/10.3390/md17010060</ext-link></mixed-citation></ref><ref id="B24"><mixed-citation xmlns:xlink="http://www.w3.org/1999/xlink" xlink:type="simple"><person-group><name name-style="western"><surname>Walmsley</surname><given-names>TA</given-names></name><name name-style="western"><surname>Matcher</surname><given-names>GF</given-names></name><name name-style="western"><surname>Zhang</surname><given-names>F</given-names></name><name name-style="western"><surname>Hill</surname><given-names>RT</given-names></name><name name-style="western"><surname>Davies-Coleman</surname><given-names>MT</given-names></name><name name-style="western"><surname>Dorrington</surname><given-names>RA</given-names></name></person-group> (<year>2012</year>) <article-title>Diversity of Bacterial Communities Associated with the Indian Ocean Sponge <italic><tp:taxon-name><tp:taxon-name-part taxon-name-part-type="genus">Tsitsikamma</tp:taxon-name-part> <tp:taxon-name-part taxon-name-part-type="species">favus</tp:taxon-name-part></tp:taxon-name></italic> That Contains the Bioactive Pyrroloiminoquinones, Tsitsikammamine A and B.</article-title><source>Marine Biotechnology</source><volume>14</volume>(<issue>6</issue>): <fpage>681</fpage>–<lpage>91</lpage>. <ext-link xlink:type="simple" ext-link-type="doi" xlink:href="10.1007/s10126-012-9430-y">https://doi.org/10.1007/s10126-012-9430-y</ext-link></mixed-citation></ref><ref id="B25"><mixed-citation xmlns:xlink="http://www.w3.org/1999/xlink" xlink:type="simple"><person-group><name name-style="western"><surname>Walmsley</surname><given-names>TA</given-names></name></person-group> (<year>2013</year>) An investigation into the Bacterial Diversity Associated with South African Latrunculid Sponges that Produce Bioactive Secondary Metabolites. PhD thesis. Rhodes University, Grahamstown. <ext-link xlink:type="simple" ext-link-type="uri" xlink:href="https://core.ac.uk/download/pdf/145049917.pdf">https://core.ac.uk/download/pdf/145049917.pdf</ext-link></mixed-citation></ref></ref-list></tp:taxon-treatment>
