# Supplementary material for: New species in the sponge genus Tsitsikamma (Poecilosclerida, Latrunculiidae) from South Africa
Source: Zookeys. 2019 Sep 9;874:101–26. doi: 10.3897/zookeys.874.32268 (PMC6746741; doi:10.3897/zookeys.874.32268)
Supplement: XML Treatment for Tsitsikamma pedunculata [file zookeys.874.32268-treatment3.xml]

<!DOCTYPE tp:taxon-treatment
  PUBLIC "-//TaxonX//DTD Taxonomic Treatment Publishing DTD v0 20100105//EN" "tax-treatment-NSO.dtd">
<tp:taxon-treatment xmlns:tp="http://www.plazi.org/taxpub"><tp:treatment-meta><kwd-group><label>Taxon classification</label><kwd><named-content xmlns:xlink="http://www.w3.org/1999/xlink" content-type="kingdom">Animalia</named-content></kwd><kwd><named-content xmlns:xlink="http://www.w3.org/1999/xlink" content-type="order">Poecilosclerida</named-content></kwd><kwd><named-content xmlns:xlink="http://www.w3.org/1999/xlink" content-type="family">Latrunculiidae</named-content></kwd></kwd-group><mixed-citation publication-type="journal"><person-group><name><surname>Parker-Nance</surname><given-names>Shirley</given-names></name><name><surname>Hilliar</surname><given-names>Storm</given-names></name><name><surname>Waterworth</surname><given-names>Samantha</given-names></name><name><surname>Walmsley</surname><given-names>Tara</given-names></name><name><surname>Dorrington</surname><given-names>Rosemary</given-names></name></person-group><article-title>New species in the sponge genus <italic><tp:taxon-name><tp:taxon-name-part taxon-name-part-type="genus" reg="Tsitsikamma">Tsitsikamma</tp:taxon-name-part></tp:taxon-name></italic> (<tp:taxon-name><tp:taxon-name-part taxon-name-part-type="order">Poecilosclerida</tp:taxon-name-part></tp:taxon-name>, <tp:taxon-name><tp:taxon-name-part taxon-name-part-type="family">Latrunculiidae</tp:taxon-name-part></tp:taxon-name>) from South Africa</article-title><source>Zookeys</source><day>09</day><month>9</month><year>2019</year><volume>874</volume><fpage>101</fpage><lpage>126</lpage><pub-id pub-id-type="doi">10.3897/zookeys.874.32268</pub-id></mixed-citation></tp:treatment-meta><tp:nomenclature><tp:taxon-name><object-id xmlns:xlink="http://www.w3.org/1999/xlink" content-type="arpha" xlink:type="simple">10454B53BBF65BC98B4F6E5FD3C17E07</object-id>
              <tp:taxon-name-part taxon-name-part-type="genus" reg="Tsitsikamma">Tsitsikamma</tp:taxon-name-part>
              <tp:taxon-name-part taxon-name-part-type="species" reg="pedunculata">pedunculata</tp:taxon-name-part>
            </tp:taxon-name><tp:taxon-authority>Samaai, Gibbons, Kelly &amp; Davies-Coleman, 2003</tp:taxon-authority><xref ref-type="fig" rid="F2">Figure 2a–l</xref><!--PageBreak --><!--PageBreak --><tp:nomenclature-citation-list><tp:nomenclature-citation><tp:taxon-name>
                  <tp:taxon-name-part taxon-name-part-type="genus" reg="Tsitsikamma">Tsitsikamma</tp:taxon-name-part> <tp:taxon-name-part taxon-name-part-type="species" reg="pedunculata">pedunculata</tp:taxon-name-part></tp:taxon-name><comment>Samaai, Gibbons, Kelly and Davies-Coleman, 2003: 19.</comment></tp:nomenclature-citation></tp:nomenclature-citation-list></tp:nomenclature><tp:treatment-sec sec-type="type locality" id="SECID0EHPAG"><title>Type locality.</title><p><bold><italic>Holotype.</italic></bold>– <named-content xmlns:xlink="http://www.w3.org/1999/xlink" content-type="dwc:institutional_code" xlink:type="simple">NHMUK</named-content> 2003.1.10.2 (<named-content xmlns:xlink="http://www.w3.org/1999/xlink" content-type="dwc:institutional_code" xlink:type="simple">CASIZ</named-content> 300661): Thunderbolt Reef off Cape Recife, St. Francis Bay, Eastern Cape Province, <named-content xmlns:xlink="http://www.w3.org/1999/xlink" content-type="dwc:verbatimCoordinates" xlink:type="simple"><named-content content-type="geo-json" specific-use="{&#34;type&#34;:&#34;Point&#34;,&#34;coordinates&#34;:[25.689330,-34.052330]}" id="NCID0E6PAG" xlink:type="simple">-34.05233, 25.68933</named-content></named-content>, 40 m depth, 25 February 1999, collected by P.L. Colin, <abbrev xmlns:xlink="http://www.w3.org/1999/xlink" content-type="institution" xlink:title="Coral Reef Research Foundation" id="ABBRID0EEQAG" xlink:type="simple">CRRF</abbrev> (after <xref ref-type="bibr" rid="B15">Samaai et al. 2003</xref>).</p></tp:treatment-sec><tp:treatment-sec sec-type="material" id="SECID0ENQAG"><title>Material examined.</title><p><named-content xmlns:xlink="http://www.w3.org/1999/xlink" content-type="dwc:institutional_code" xlink:type="simple">SAIAB</named-content> 207194: St. Francis Bay, 5 November 2002, specific collection site unknown; <named-content xmlns:xlink="http://www.w3.org/1999/xlink" content-type="dwc:institutional_code" xlink:type="simple">SAIAB</named-content> 207195, <named-content xmlns:xlink="http://www.w3.org/1999/xlink" content-type="dwc:institutional_code" xlink:type="simple">SAIAB</named-content> 207196: Evans Peak, Algoa Bay, Eastern Cape Province, <named-content xmlns:xlink="http://www.w3.org/1999/xlink" content-type="dwc:verbatimCoordinates" xlink:type="simple"><named-content content-type="geo-json" specific-use="{&#34;type&#34;:&#34;Point&#34;,&#34;coordinates&#34;:[25.815220,-33.844180]}" id="NCID0EFRAG" xlink:type="simple">-33.84418, 25.81522</named-content></named-content>, 34–38 m depth, 30 October 2015, collected by Ryan Palmer and Shirley-Parker-Nance, ROV from the coastal Research Vessel uKwabelana; <named-content xmlns:xlink="http://www.w3.org/1999/xlink" content-type="dwc:institutional_code" xlink:type="simple">SAIAB</named-content> 207197, <named-content xmlns:xlink="http://www.w3.org/1999/xlink" content-type="dwc:institutional_code" xlink:type="simple">SAIAB</named-content> 207198, <named-content xmlns:xlink="http://www.w3.org/1999/xlink" content-type="dwc:institutional_code" xlink:type="simple">SAIAB</named-content> 207199, <named-content xmlns:xlink="http://www.w3.org/1999/xlink" content-type="dwc:institutional_code" xlink:type="simple">SAIAB</named-content> 207200: Evans Peak, Algoa Bay, Eastern Cape Province, <named-content xmlns:xlink="http://www.w3.org/1999/xlink" content-type="dwc:verbatimCoordinates" xlink:type="simple"><named-content content-type="geo-json" specific-use="{&#34;type&#34;:&#34;Point&#34;,&#34;coordinates&#34;:[25.816630,-33.845480]}" id="NCID0EBSAG" xlink:type="simple">-33.84548, 25.81663</named-content></named-content>, 30–34 m depth, 12 November 2015, collected by Ryan Palmer and Shirley-Parker-Nance, ROV from the coastal Research Vessel uKwabelana</p><!--PageBreak --><!--PageBreak --></tp:treatment-sec><tp:treatment-sec sec-type="diagnosis" id="SECID0EISAG"><title>Diagnosis</title><p>(emended from <xref ref-type="bibr" rid="B15">Samaai et al. 2003</xref>). Characteristic dirty pink, pink-brown pedunculate species with well-defined, ball-shaped head, up to 7 cm in diameter, on a narrow stalk, 1–3 cm wide and up to 7 cm long (Fig. <xref ref-type="fig" rid="F2">2a, b</xref>). Living sponges appear dirty pink although this is often obscured by epibionts, especially the yellow encrusting <tp:taxon-name><tp:taxon-name-part taxon-name-part-type="genus" reg="Mycale">Mycale</tp:taxon-name-part> (<tp:taxon-name-part taxon-name-part-type="subgenus" reg="Mycale">Mycale</tp:taxon-name-part>)</tp:taxon-name> sponge also found growing on other members of this genus (Fig. <xref ref-type="fig" rid="F2">2a–c</xref>). Freshly collected material is a dusty pink to pink-brown to dark purple while preserved material has an olive green, cream to tan colour (Fig. <xref ref-type="fig" rid="F2">2c</xref>). Small well-spaced cone-shaped oscula 1.5–2 mm high and 1.5–3 mm in diameter are present over the upper part of the head gradually replaced by small to bigger elevated circular fungiform areolate porefields, 1–4.5 mm high and 2–7.5 mm in diameter, toward the base where the stalk is attached (Fig. <xref ref-type="fig" rid="F2">2a</xref>). In preserved specimens the oscula retain their shape but the upper border of the porefields contracts inwards giving it a button like appearance. A tough, resistant leathery ectosome surrounds a much softer choanosome. The sponge is resilient, but compressible. Salmon pink to pinkish brown between the oscula and dark pink between the areolate porefields.</p><table-wrap id="T2" position="float" orientation="portrait"><label>Table 2.</label><caption><p>Skeletal and spicule dimensions (µm) for <italic><tp:taxon-name><tp:taxon-name-part taxon-name-part-type="genus" reg="Tsitsikamma">Tsitsikamma</tp:taxon-name-part> <tp:taxon-name-part taxon-name-part-type="species" reg="pedunculata">pedunculata</tp:taxon-name-part></tp:taxon-name></italic>.</p></caption><table id="TID0ELFBG" rules="all"><tbody><tr><th rowspan="1" colspan="1"/><th rowspan="1" colspan="1">
                        <xref ref-type="bibr" rid="B15">Samaai et al. (2003)</xref>
                      </th><th rowspan="1" colspan="1">Examined material</th></tr><tr><td rowspan="1" colspan="1">Ectosome</td><td rowspan="1" colspan="1">1300</td><td rowspan="1" colspan="1">818 (200–1800) (n = 11)</td></tr><tr><td rowspan="3" colspan="1">Styles</td><td rowspan="1" colspan="1">(i) 684 (591–728) x 16</td><td rowspan="1" colspan="1">(i) 636 (541–788) x 15 (12–17)</td></tr><tr><td rowspan="1" colspan="1">(ii) 536 (500–555) x 11</td><td rowspan="1" colspan="1">(ii) 673 (562–798) x 11 (4–15)</td></tr><tr><td rowspan="1" colspan="1">(n = 20)</td><td rowspan="1" colspan="1">(n = 160)</td></tr><tr><td rowspan="6" colspan="1">Isochiadiscorhabds</td><td rowspan="1" colspan="1">29 (27–30) x 7</td><td rowspan="1" colspan="1">29 (26–34) x 7 (5–9)</td></tr><tr><td rowspan="1" colspan="1">(n = 20)</td><td rowspan="1" colspan="1">Additional measurements</td></tr><tr><td rowspan="4" colspan="1"/><td rowspan="1" colspan="1">shaft length 19 (16–24)</td></tr><tr><td rowspan="1" colspan="1">apex whorl diameter 19 (12–24)</td></tr><tr><td rowspan="1" colspan="1">manubrium diameter 23 (19–27)</td></tr><tr><td rowspan="1" colspan="1">(n = 80)</td></tr></tbody></table></table-wrap><p><bold><italic>Skeleton..</italic></bold>Microscleres are abundant throughout the choanosome and form an irregular palisade of oblique or erect microscleres over the dense feltwork of tangential and paratangential styles together forming the ectosome (Table <xref ref-type="table" rid="T2">2</xref>, Fig. <xref ref-type="fig" rid="F2">2e</xref>) The resistant ectosome encapsulate soft choanosome with delicate tracts (<xref ref-type="bibr" rid="B15">Samaai et al. 2003</xref>) (Fig. <xref ref-type="fig" rid="F2">2d</xref>). The stalk consists of densely arranged spicules and has longitudinal cavities filled with soft choanosome tissue distributed regularly along the axis of the reinforced stalk (Fig. <xref ref-type="fig" rid="F2">2c, f</xref>).</p><fig id="F2" position="float" orientation="portrait"><object-id xmlns:xlink="http://www.w3.org/1999/xlink" content-type="doi" xlink:type="simple">10.3897/zookeys.874.32268.figure2</object-id><object-id xmlns:xlink="http://www.w3.org/1999/xlink" content-type="arpha" xlink:type="simple">E2FE9A7E046D5D53820B1F3C62E4C0E4</object-id><label>Figure 2.</label><caption><p><italic><tp:taxon-name><tp:taxon-name-part taxon-name-part-type="genus" reg="Tsitsikamma">Tsitsikamma</tp:taxon-name-part> <tp:taxon-name-part taxon-name-part-type="species" reg="pedunculata">pedunculata</tp:taxon-name-part></tp:taxon-name></italic><bold>a, b</bold> in situ <bold>c</bold> collected specimens showing vascular stalk and covered with sponge epibiont <tp:taxon-name><tp:taxon-name-part taxon-name-part-type="genus" reg="Mycale">Mycale</tp:taxon-name-part></tp:taxon-name> (<tp:taxon-name><tp:taxon-name-part taxon-name-part-type="genus" reg="Mycale">Mycale</tp:taxon-name-part></tp:taxon-name>) sp. <named-content xmlns:xlink="http://www.w3.org/1999/xlink" content-type="dwc:institutional_code" xlink:type="simple">SAIAB</named-content> 207196 <bold>d</bold> section of ectosome with underlying choanosome <named-content xmlns:xlink="http://www.w3.org/1999/xlink" content-type="dwc:institutional_code" xlink:type="simple">SAIAB</named-content> 207166 <bold>e</bold> outer section of ectosome with chiadiscorhabds in a dense layer externally <named-content xmlns:xlink="http://www.w3.org/1999/xlink" content-type="dwc:institutional_code" xlink:type="simple">SAIAB</named-content> 207166 <bold>f</bold> section through the stalk showing lumen of vascular-interior <named-content xmlns:xlink="http://www.w3.org/1999/xlink" content-type="dwc:institutional_code" xlink:type="simple">SAIAB</named-content> 207166 <bold>g, h</bold> various sinuous styles <bold>i, j</bold> collection of SEM images of chiadiscorhabds <bold>k, l</bold> light microscope image of chiadiscorhabds. Scale bars 6 cm (<bold>b)</bold>; 1 cm (<bold>d)</bold>; 100 µm (<bold>g, h)</bold>; 20 µm (<bold>i–l</bold>).</p></caption><graphic xmlns:xlink="http://www.w3.org/1999/xlink" xlink:href="zookeys-874-101-g002.jpg" position="float" orientation="portrait" xlink:type="simple" id="oo_338776.jpg"><uri content-type="original_file" xlink:type="simple">https://binary.pensoft.net/fig/338776</uri></graphic></fig><p><bold><italic>Spicules</italic>. Megascleres</bold> consist of two size classes of styles; (i) slightly sinuous, robust centrally thickened, acerate, conical, hastate or somewhat blunt even mucronate styles, and (ii) thin conspicuously sinuous and sometimes conspicuously centrally thickened styles (Table <xref ref-type="table" rid="T2">2</xref>, Fig. <xref ref-type="fig" rid="F2">2g, h</xref>). <bold>Microscleres.</bold> Isochiadiscorhabds with only two whorls of cylindrical, conical tubercles acanthose on apex, arranged on the ends of a short shaft (<xref ref-type="bibr" rid="B15">Samaai et al. 2003</xref>). The large manubrium is easily distinguishable from the conspicuously smaller apex with terminally acanthose tubercles arranged in a pincushion-like way to form the apex whorl of the microsclere (Table <xref ref-type="table" rid="T2">2</xref>, Fig. <xref ref-type="fig" rid="F2">2i–l</xref>).</p></tp:treatment-sec><tp:treatment-sec sec-type="distribution" id="SECID0EM2AG"><title>Distribution.</title><p>Algoa Bay and St. Francis Bay</p></tp:treatment-sec><tp:treatment-sec sec-type="Substrate, depth range and ecology" id="SECID0ER2AG"><title>Substrate, depth range and ecology.</title><p>Abundant on deep reef systems between 34–40 m. All specimens collected were attached to rock on the sides of medium profile reef <!--PageBreak -->adjacent to sandy gullies. A thin delicate light yellow <tp:taxon-name><tp:taxon-name-part taxon-name-part-type="genus" reg="Mycale">Mycale</tp:taxon-name-part> (<tp:taxon-name-part taxon-name-part-type="subgenus" reg="Mycale">Mycale</tp:taxon-name-part>)</tp:taxon-name> species is commonly found growing on the globular head surface around the oscula and porefields.</p></tp:treatment-sec><tp:treatment-sec sec-type="remarks" id="SECID0EE3AG"><title>Remarks.</title><p>The shape of the sponge, the long peduncle, round head, colour and the shape of the microscleres set this species well apart from any other species in this genus.</p><p>No intraspecific genetic diversity was found for the 28S rRNA gene sequence of specimens of <italic><tp:taxon-name><tp:taxon-name-part taxon-name-part-type="genus" reg="Tsitsikamma">T.</tp:taxon-name-part> <tp:taxon-name-part taxon-name-part-type="species" reg="pedunculata">pedunculata</tp:taxon-name-part></tp:taxon-name></italic> included in this study. An interspecific genetic diversity of 0.32–0.65 % for the 28S rRNA gene sequence was found between <italic><tp:taxon-name><tp:taxon-name-part taxon-name-part-type="genus" reg="Tsitsikamma">T.</tp:taxon-name-part> <tp:taxon-name-part taxon-name-part-type="species" reg="pedunculata">pedunculata</tp:taxon-name-part></tp:taxon-name></italic> and <italic><tp:taxon-name><tp:taxon-name-part taxon-name-part-type="genus" reg="Tsitsikamma">T.</tp:taxon-name-part> <tp:taxon-name-part taxon-name-part-type="species" reg="favus">favus</tp:taxon-name-part></tp:taxon-name></italic> (Suppl. material <xref ref-type="supplementary-material" rid="S1">1</xref>: Table S1).</p></tp:treatment-sec><tp:treatment-sec><!--Section generated to contain objects referenced in tp:taxon-treatment.--><supplementary-material xmlns:xlink="http://www.w3.org/1999/xlink" id="S1" position="float" orientation="portrait" xlink:type="simple"><object-id content-type="doi" xlink:type="simple">10.3897/zookeys.874.32268.suppl1</object-id><object-id content-type="arpha" xlink:type="simple">CAE2798A7EF059F7BF6FA396DD0FE64C</object-id><label>Supplementary material 1</label><p>Table S1. Estimates of evolutionary divergence between sequences</p><p>Data type: molecular data</p><media xlink:href="zookeys-874-101-s001.doc" mimetype="application" mime-subtype="msword" position="float" orientation="portrait" xlink:type="simple" id="oo_338784.doc"><uri content-type="original_file" xlink:type="simple">https://binary.pensoft.net/file/338784</uri></media><permissions><license xlink:type="simple"><license-p>This dataset is made available under the Open Database License (http://opendatacommons.org/licenses/odbl/1.0/). The Open Database License (ODbL) is a license agreement intended to allow users to freely share, modify, and use this Dataset while maintaining this same freedom for others, provided that the original source and author(s) are credited.</license-p></license></permissions><attrib specific-use="authors">Shirley Parker-Nance, Storm Hilliar, Samantha Waterworth, Tara Walmsley, Rosemary Dorrington</attrib></supplementary-material></tp:treatment-sec><ref-list><ref id="B15"><mixed-citation xmlns:xlink="http://www.w3.org/1999/xlink" xlink:type="simple"><person-group><name name-style="western"><surname>Samaai</surname><given-names>T</given-names></name><name name-style="western"><surname>Gibbons</surname><given-names>MJ</given-names></name><name name-style="western"><surname>Kelly</surname><given-names>M</given-names></name><name name-style="western"><surname>Davies-Coleman</surname><given-names>M</given-names></name></person-group> (<year>2003</year>) <article-title>South African <tp:taxon-name><tp:taxon-name-part taxon-name-part-type="family">Latrunculiidae</tp:taxon-name-part></tp:taxon-name> (<tp:taxon-name><tp:taxon-name-part taxon-name-part-type="phylum">Porifera</tp:taxon-name-part></tp:taxon-name>, <tp:taxon-name><tp:taxon-name-part taxon-name-part-type="class">Demospongiae</tp:taxon-name-part></tp:taxon-name>, <tp:taxon-name><tp:taxon-name-part taxon-name-part-type="order">Poecilosclerida</tp:taxon-name-part></tp:taxon-name>): descriptions of new species of <italic><tp:taxon-name><tp:taxon-name-part taxon-name-part-type="genus">Latrunculia</tp:taxon-name-part></tp:taxon-name></italic> du Bocage, <italic><tp:taxon-name><tp:taxon-name-part taxon-name-part-type="genus">Strongylodesma</tp:taxon-name-part></tp:taxon-name></italic> Lévi, and <italic><tp:taxon-name><tp:taxon-name-part taxon-name-part-type="genus">Tsitsikamma</tp:taxon-name-part></tp:taxon-name></italic> Samaai &amp; Kelly.</article-title><source>Zootaxa</source><volume>371</volume>: <fpage>1</fpage>–<lpage>26</lpage>. <ext-link xlink:type="simple" ext-link-type="doi" xlink:href="10.11646/zootaxa.371.1.1">https://doi.org/10.11646/zootaxa.371.1.1</ext-link></mixed-citation></ref></ref-list></tp:taxon-treatment>
