# Supplementary material for: New species in the sponge genus Tsitsikamma (Poecilosclerida, Latrunculiidae) from South Africa
Source: Zookeys. 2019 Sep 9;874:101–26. doi: 10.3897/zookeys.874.32268 (PMC6746741; doi:10.3897/zookeys.874.32268)
Supplement: XML Treatment for Tsitsikamma scurra [file zookeys.874.32268-treatment4.xml]

<!DOCTYPE tp:taxon-treatment
  PUBLIC "-//TaxonX//DTD Taxonomic Treatment Publishing DTD v0 20100105//EN" "tax-treatment-NSO.dtd">
<tp:taxon-treatment xmlns:tp="http://www.plazi.org/taxpub"><tp:treatment-meta><kwd-group><label>Taxon classification</label><kwd><named-content xmlns:xlink="http://www.w3.org/1999/xlink" content-type="kingdom">Animalia</named-content></kwd><kwd><named-content xmlns:xlink="http://www.w3.org/1999/xlink" content-type="order">Poecilosclerida</named-content></kwd><kwd><named-content xmlns:xlink="http://www.w3.org/1999/xlink" content-type="family">Latrunculiidae</named-content></kwd></kwd-group><mixed-citation publication-type="journal"><person-group><name><surname>Parker-Nance</surname><given-names>Shirley</given-names></name><name><surname>Hilliar</surname><given-names>Storm</given-names></name><name><surname>Waterworth</surname><given-names>Samantha</given-names></name><name><surname>Walmsley</surname><given-names>Tara</given-names></name><name><surname>Dorrington</surname><given-names>Rosemary</given-names></name></person-group><article-title>New species in the sponge genus <italic><tp:taxon-name><tp:taxon-name-part taxon-name-part-type="genus" reg="Tsitsikamma">Tsitsikamma</tp:taxon-name-part></tp:taxon-name></italic> (<tp:taxon-name><tp:taxon-name-part taxon-name-part-type="order">Poecilosclerida</tp:taxon-name-part></tp:taxon-name>, <tp:taxon-name><tp:taxon-name-part taxon-name-part-type="family">Latrunculiidae</tp:taxon-name-part></tp:taxon-name>) from South Africa</article-title><source>Zookeys</source><day>09</day><month>9</month><year>2019</year><volume>874</volume><fpage>101</fpage><lpage>126</lpage><pub-id pub-id-type="doi">10.3897/zookeys.874.32268</pub-id></mixed-citation></tp:treatment-meta><tp:nomenclature><tp:taxon-name><object-id xmlns:xlink="http://www.w3.org/1999/xlink" content-type="arpha" xlink:type="simple">284BEF550AAE5196A2E34DD89DEC643A</object-id>
              <tp:taxon-name-part taxon-name-part-type="genus" reg="Tsitsikamma">Tsitsikamma</tp:taxon-name-part>
              <tp:taxon-name-part taxon-name-part-type="species" reg="scurra">scurra</tp:taxon-name-part>
            </tp:taxon-name><tp:taxon-authority>Samaai, Gibbons, Kelly &amp; Davies-Coleman, 2003</tp:taxon-authority><xref ref-type="fig" rid="F3">Figure 3a–k</xref><tp:nomenclature-citation-list><tp:nomenclature-citation><tp:taxon-name>
                  <tp:taxon-name-part taxon-name-part-type="genus" reg="Tsitsikamma">Tsitsikamma</tp:taxon-name-part> <tp:taxon-name-part taxon-name-part-type="species" reg="scurra">scurra</tp:taxon-name-part></tp:taxon-name><comment>Samaai, Gibbons, Kelly and Davies-Coleman, 2003: 20.</comment></tp:nomenclature-citation></tp:nomenclature-citation-list></tp:nomenclature><tp:treatment-sec sec-type="type locality" id="SECID0EF6AG"><title>Type locality.</title><p><bold><italic>Holotype.</italic></bold>– <named-content xmlns:xlink="http://www.w3.org/1999/xlink" content-type="dwc:institutional_code" xlink:type="simple">NHMUK</named-content> 2003.1.10.3 (<named-content xmlns:xlink="http://www.w3.org/1999/xlink" content-type="dwc:institutional_code" xlink:type="simple">CASIZ</named-content> 301103): Hout Bay. Western Cape Province, <named-content xmlns:xlink="http://www.w3.org/1999/xlink" content-type="dwc:verbatimCoordinates" xlink:type="simple"><named-content content-type="geo-json" specific-use="{&#34;type&#34;:&#34;Point&#34;,&#34;coordinates&#34;:[18.305670,-34.036000]}" id="NCID0E46AG" xlink:type="simple">-34.03600, 18.30567</named-content></named-content>, 28 m depth, 31 March 2000, near the wreck of British “The Maori”, collected by P.L. Colin; Paratype – <named-content xmlns:xlink="http://www.w3.org/1999/xlink" content-type="dwc:institutional_code" xlink:type="simple">SAM</named-content> H-4971: Hout Bay. Western Cape Province, <named-content xmlns:xlink="http://www.w3.org/1999/xlink" content-type="dwc:verbatimCoordinates" xlink:type="simple"><named-content content-type="geo-json" specific-use="{&#34;type&#34;:&#34;Point&#34;,&#34;coordinates&#34;:[18.305670,-34.036000]}" id="NCID0EKABG" xlink:type="simple">-34.03600, 18.30567</named-content></named-content>, 28 m depth, 25 January 2003, near the wreck of British “The Maori, collected by Lynden West of the Scripps Institute of Oceanography (after <xref ref-type="bibr" rid="B15">Samaai et al. 2003</xref>).</p></tp:treatment-sec><tp:treatment-sec sec-type="material" id="SECID0ETABG"><title>Material examined.</title><p><named-content xmlns:xlink="http://www.w3.org/1999/xlink" content-type="dwc:institutional_code" xlink:type="simple">SAIAB</named-content> 207201, <named-content xmlns:xlink="http://www.w3.org/1999/xlink" content-type="dwc:institutional_code" xlink:type="simple">SAIAB</named-content> 207229: west of Hout Bay Western Cape Province, <named-content xmlns:xlink="http://www.w3.org/1999/xlink" content-type="dwc:verbatimCoordinates" xlink:type="simple"><named-content content-type="geo-json" specific-use="{&#34;type&#34;:&#34;Point&#34;,&#34;coordinates&#34;:[18.305670,-34.036000]}" id="NCID0EGBBG" xlink:type="simple">-34.03600, 18.30567</named-content></named-content>, 28 m depth, 25 January 2003, near the wreck of British “The Maori, collected by Lynden West of the Scripps Institute of Oceanography.</p></tp:treatment-sec><tp:treatment-sec sec-type="diagnosis" id="SECID0ELBBG"><title>Diagnosis</title><p>(emended from <xref ref-type="bibr" rid="B15">Samaai et al. 2003</xref>). Sponge massive, semispherical to thick encrusting and lime green in life, compressible with a tough sandpapery ectosome. <xref ref-type="bibr" rid="B15">Samaai et al. (2003)</xref> noted the surface crowded with large hollow strap-like oscula with the apex slightly expanded and fungiform areolate porefields, with the overall skeleton dominated by an ectosomal envelope of tangential megascleres, extending up into the large oscular tubes (Fig. <xref ref-type="fig" rid="F3">3a, b</xref>). In the preserved specimen small pear-shaped oscula (2–5.5 mm high and 1–1.5 mm in diameter) and long narrow stalked areolate porefields (7–9 mm high, 2.5–5 mm in diameter) are distributed over the folded surface (Fig. <xref ref-type="fig" rid="F3">3a–d</xref>).</p><fig id="F3" position="float" orientation="portrait"><object-id xmlns:xlink="http://www.w3.org/1999/xlink" content-type="doi" xlink:type="simple">10.3897/zookeys.874.32268.figure3</object-id><object-id xmlns:xlink="http://www.w3.org/1999/xlink" content-type="arpha" xlink:type="simple">D97D7915D9425B7BB913CF49755E4077</object-id><label>Figure 3.</label><caption><p><italic><tp:taxon-name><tp:taxon-name-part taxon-name-part-type="genus" reg="Tsitsikamma">Tsitsikamma</tp:taxon-name-part> <tp:taxon-name-part taxon-name-part-type="species" reg="scurra">scurra</tp:taxon-name-part></tp:taxon-name></italic><bold>a, b</bold> freshly collected <named-content xmlns:xlink="http://www.w3.org/1999/xlink" content-type="dwc:institutional_code" xlink:type="simple">CASIZ</named-content> 301103 and <named-content xmlns:xlink="http://www.w3.org/1999/xlink" content-type="dwc:institutional_code" xlink:type="simple">SAIAB</named-content> 207201 <bold>c</bold> preserved specimens <named-content xmlns:xlink="http://www.w3.org/1999/xlink" content-type="dwc:institutional_code" xlink:type="simple">SAIAB</named-content> 207229 <bold>d</bold> preserved specimens <named-content xmlns:xlink="http://www.w3.org/1999/xlink" content-type="dwc:institutional_code" xlink:type="simple">SAIAB</named-content> 207201 <bold>e</bold> section of ectosome with underlying choanosome <named-content xmlns:xlink="http://www.w3.org/1999/xlink" content-type="dwc:institutional_code" xlink:type="simple">SAIAB</named-content> 207201 <bold>f, g</bold> robust centrally thickened sinuous style <named-content xmlns:xlink="http://www.w3.org/1999/xlink" content-type="dwc:institutional_code" xlink:type="simple">SAIAB</named-content> 207201 <bold>h</bold> thin slightly centrally thickened sinuous style <named-content xmlns:xlink="http://www.w3.org/1999/xlink" content-type="dwc:institutional_code" xlink:type="simple">SAIAB</named-content> 207201 <bold>i, j</bold> light microscope image of chiadiscorhabds <named-content xmlns:xlink="http://www.w3.org/1999/xlink" content-type="dwc:institutional_code" xlink:type="simple">SAIAB</named-content> 207201 <bold>k</bold> light microscope image of chiadiscorhabds <named-content xmlns:xlink="http://www.w3.org/1999/xlink" content-type="dwc:institutional_code" xlink:type="simple">SAIAB</named-content> 207229. Scale bars 2.5 cm (<bold>c)</bold>; 5 cm (<bold>d)</bold>; 1 mm (<bold>e)</bold>; 100 µm (<bold>f–h)</bold>; 20 µm (<bold>i–k</bold>).</p></caption><graphic xmlns:xlink="http://www.w3.org/1999/xlink" xlink:href="zookeys-874-101-g003.jpg" position="float" orientation="portrait" xlink:type="simple" id="oo_338777.jpg"><uri content-type="original_file" xlink:type="simple">https://binary.pensoft.net/fig/338777</uri></graphic></fig><p><bold><italic>Skeleton.</italic></bold>The ectosome is thin with a fine sandpapery feel that seems to continue and fold within the interior of large specimens to form smaller subunits or internal chambers (Table <xref ref-type="table" rid="T3">3</xref>, Fig. <xref ref-type="fig" rid="F3">3c–e</xref>). The choanosome is soft and may contain varying amounts of sand, shell and other foreign material (Fig. <xref ref-type="fig" rid="F3">3d</xref>).</p><p><bold><italic>Spicules.</italic> Megascleres</bold> consist of slightly curved styles, conspicuously thickened centrally sometimes bend basally and thinner styles, slightly curved centrally (Table <xref ref-type="table" rid="T3">3</xref>, Fig. <xref ref-type="fig" rid="F3">3f–h</xref>). <bold>Microscleres</bold>. Isochiadiscorhabds with three whorls of conico-cylindrical tubercles, the apex of each is acanthose. The median whorl is polar and situated closer to the apex whorl than to the slightly larger manubrium (Table <xref ref-type="table" rid="T3">3</xref>), this polarity may be less pronounced in larger microscleres (Fig. <xref ref-type="fig" rid="F3">3i</xref>). The acanthose tubercles arranged in pairs in the apex whorl and manubrium (Fig. <xref ref-type="fig" rid="F3">3i–k</xref>). Microscleres are abundant throughout the choanosome (after <xref ref-type="bibr" rid="B15">Samaai et al. 2003</xref>).</p><table-wrap id="T3" position="float" orientation="portrait"><label>Table 3.</label><caption><p>Skeletal and spicule dimensions (µm) for <italic><tp:taxon-name><tp:taxon-name-part taxon-name-part-type="genus" reg="Tsitsikamma">Tsitsikamma</tp:taxon-name-part> <tp:taxon-name-part taxon-name-part-type="species" reg="scurra">scurra</tp:taxon-name-part></tp:taxon-name></italic>.</p></caption><table id="TID0EVLBG" rules="all"><tbody><tr><th rowspan="1" colspan="1"/><th rowspan="1" colspan="1">
                        <xref ref-type="bibr" rid="B15">Samaai et al. (2003)</xref>
                      </th><th rowspan="1" colspan="1">Examined material</th></tr><tr><td rowspan="1" colspan="1">Ectosome</td><td rowspan="1" colspan="1">230–540</td><td rowspan="1" colspan="1">530 (380–880) (n = 10)</td></tr><tr><td rowspan="1" colspan="1">Internal chambers</td><td rowspan="1" colspan="1"/><td rowspan="1" colspan="1">150 (100–230) (n = 6)</td></tr><tr><td rowspan="3" colspan="1">Styles</td><td rowspan="1" colspan="1">(i) 829 (774–882) x 24</td><td rowspan="1" colspan="1">(i) 702 (480–884) x 19 (14–27)</td></tr><tr><td rowspan="1" colspan="1">(ii) 669 (585–738) x 17</td><td rowspan="1" colspan="1">(ii) 692 (518–821) x 10 (5–15)</td></tr><tr><td rowspan="1" colspan="1">(n = 20)</td><td rowspan="1" colspan="1">(n = 80)</td></tr><tr><td rowspan="5" colspan="1">Isochiadiscorhabds</td><td rowspan="1" colspan="1">41 (38–45) x 8</td><td rowspan="1" colspan="1">43 (41–48) x 8 (6–10)</td></tr><tr><td rowspan="4" colspan="1"/><td rowspan="1" colspan="1">Additional measurements</td></tr><tr><td rowspan="1" colspan="1">shaft length 37 (19–41)</td></tr><tr><td rowspan="1" colspan="1">apex whorl diameter 20 (19–22) manubrium diameter 22 (19–25)</td></tr><tr><td rowspan="1" colspan="1">(n = 40)</td></tr></tbody></table></table-wrap></tp:treatment-sec><tp:treatment-sec sec-type="distribution" id="SECID0EOKBG"><title>Distribution.</title><p>West of Hout Bay, a local area known as Maori Bay along the Western Cape Province coast.</p></tp:treatment-sec><tp:treatment-sec sec-type="remarks" id="SECID0ETKBG"><title>Remarks.</title><p>The specimens examined compared well with the description given by <xref ref-type="bibr" rid="B15">Samaai et al. (2003)</xref> except that the colour in life of the type specimen was described as lime green and colour photographs of the freshly collected specimen indicate a brownish colouration (Fig. <xref ref-type="fig" rid="F3">3a</xref>). Preserved specimens are a medium to dark brown colour in ethanol (Fig. <xref ref-type="fig" rid="F3">3c, d</xref>). <italic><tp:taxon-name><tp:taxon-name-part taxon-name-part-type="genus" reg="Tsitsikamma">Tsitsikamma</tp:taxon-name-part> <tp:taxon-name-part taxon-name-part-type="species" reg="scurra">scurra</tp:taxon-name-part></tp:taxon-name></italic> differs from all other known <italic><tp:taxon-name><tp:taxon-name-part taxon-name-part-type="genus" reg="Tsitsikamma">Tsitsikamma</tp:taxon-name-part></tp:taxon-name></italic> species in the folded globular thick encrusting growth structure (Fig. <xref ref-type="fig" rid="F3">3d</xref>) with thin sandpaper-like ectosome (Table <xref ref-type="table" rid="T3">3</xref>). Epifauna may be present on the sponge surface and the interior may contain a substantial amount of sand particles and shell fragments.</p><p>We obtained 28S rRNA gene sequences for only one <italic><tp:taxon-name><tp:taxon-name-part taxon-name-part-type="genus" reg="Tsitsikamma">T.</tp:taxon-name-part> <tp:taxon-name-part taxon-name-part-type="species" reg="scurra">scurra</tp:taxon-name-part></tp:taxon-name></italic> specimen. The interspecific diversity of the 28S rRNA gene sequence for <italic><tp:taxon-name><tp:taxon-name-part taxon-name-part-type="genus" reg="Tsitsikamma">T.</tp:taxon-name-part> <tp:taxon-name-part taxon-name-part-type="species" reg="scurra">scurra</tp:taxon-name-part></tp:taxon-name></italic> and other <italic><tp:taxon-name><tp:taxon-name-part taxon-name-part-type="genus" reg="Tsitsikamma">Tsitsikamma</tp:taxon-name-part></tp:taxon-name></italic> did not support clear genetic identity, with between 0.16–0.32 % at 28S for <italic><tp:taxon-name><tp:taxon-name-part taxon-name-part-type="genus" reg="Tsitsikamma">T.</tp:taxon-name-part> <tp:taxon-name-part taxon-name-part-type="species" reg="favus">favus</tp:taxon-name-part></tp:taxon-name></italic> and 0.32 % for <italic><tp:taxon-name><tp:taxon-name-part taxon-name-part-type="genus" reg="Tsitsikamma">T.</tp:taxon-name-part> <tp:taxon-name-part taxon-name-part-type="species" reg="pedunculata">pedunculata</tp:taxon-name-part></tp:taxon-name></italic>.</p></tp:treatment-sec><ref-list><ref id="B15"><mixed-citation xmlns:xlink="http://www.w3.org/1999/xlink" xlink:type="simple"><person-group><name name-style="western"><surname>Samaai</surname><given-names>T</given-names></name><name name-style="western"><surname>Gibbons</surname><given-names>MJ</given-names></name><name name-style="western"><surname>Kelly</surname><given-names>M</given-names></name><name name-style="western"><surname>Davies-Coleman</surname><given-names>M</given-names></name></person-group> (<year>2003</year>) <article-title>South African <tp:taxon-name><tp:taxon-name-part taxon-name-part-type="family">Latrunculiidae</tp:taxon-name-part></tp:taxon-name> (<tp:taxon-name><tp:taxon-name-part taxon-name-part-type="phylum">Porifera</tp:taxon-name-part></tp:taxon-name>, <tp:taxon-name><tp:taxon-name-part taxon-name-part-type="class">Demospongiae</tp:taxon-name-part></tp:taxon-name>, <tp:taxon-name><tp:taxon-name-part taxon-name-part-type="order">Poecilosclerida</tp:taxon-name-part></tp:taxon-name>): descriptions of new species of <italic><tp:taxon-name><tp:taxon-name-part taxon-name-part-type="genus">Latrunculia</tp:taxon-name-part></tp:taxon-name></italic> du Bocage, <italic><tp:taxon-name><tp:taxon-name-part taxon-name-part-type="genus">Strongylodesma</tp:taxon-name-part></tp:taxon-name></italic> Lévi, and <italic><tp:taxon-name><tp:taxon-name-part taxon-name-part-type="genus">Tsitsikamma</tp:taxon-name-part></tp:taxon-name></italic> Samaai &amp; Kelly.</article-title><source>Zootaxa</source><volume>371</volume>: <fpage>1</fpage>–<lpage>26</lpage>. <ext-link xlink:type="simple" ext-link-type="doi" xlink:href="10.11646/zootaxa.371.1.1">https://doi.org/10.11646/zootaxa.371.1.1</ext-link></mixed-citation></ref></ref-list></tp:taxon-treatment>
