# Supplementary material for: New species in the sponge genus Tsitsikamma (Poecilosclerida, Latrunculiidae) from South Africa
Source: Zookeys. 2019 Sep 9;874:101–26. doi: 10.3897/zookeys.874.32268 (PMC6746741; doi:10.3897/zookeys.874.32268)
Supplement: XML Treatment for Tsitsikamma michaeli [file zookeys.874.32268-treatment5.xml]

<!DOCTYPE tp:taxon-treatment
  PUBLIC "-//TaxonX//DTD Taxonomic Treatment Publishing DTD v0 20100105//EN" "tax-treatment-NSO.dtd">
<tp:taxon-treatment xmlns:tp="http://www.plazi.org/taxpub"><tp:treatment-meta><kwd-group><label>Taxon classification</label><kwd><named-content xmlns:xlink="http://www.w3.org/1999/xlink" content-type="kingdom">Animalia</named-content></kwd><kwd><named-content xmlns:xlink="http://www.w3.org/1999/xlink" content-type="order">Poecilosclerida</named-content></kwd><kwd><named-content xmlns:xlink="http://www.w3.org/1999/xlink" content-type="family">Latrunculiidae</named-content></kwd></kwd-group><mixed-citation publication-type="journal"><person-group><name><surname>Parker-Nance</surname><given-names>Shirley</given-names></name><name><surname>Hilliar</surname><given-names>Storm</given-names></name><name><surname>Waterworth</surname><given-names>Samantha</given-names></name><name><surname>Walmsley</surname><given-names>Tara</given-names></name><name><surname>Dorrington</surname><given-names>Rosemary</given-names></name></person-group><article-title>New species in the sponge genus <italic><tp:taxon-name><tp:taxon-name-part taxon-name-part-type="genus" reg="Tsitsikamma">Tsitsikamma</tp:taxon-name-part></tp:taxon-name></italic> (<tp:taxon-name><tp:taxon-name-part taxon-name-part-type="order">Poecilosclerida</tp:taxon-name-part></tp:taxon-name>, <tp:taxon-name><tp:taxon-name-part taxon-name-part-type="family">Latrunculiidae</tp:taxon-name-part></tp:taxon-name>) from South Africa</article-title><source>Zookeys</source><day>09</day><month>9</month><year>2019</year><volume>874</volume><fpage>101</fpage><lpage>126</lpage><pub-id pub-id-type="doi">10.3897/zookeys.874.32268</pub-id></mixed-citation></tp:treatment-meta><tp:nomenclature><tp:taxon-name><object-id xmlns:xlink="http://www.w3.org/1999/xlink" content-type="arpha" xlink:type="simple">B2453216359852CDB367711C39A9A0E2</object-id>
              <tp:taxon-name-part taxon-name-part-type="genus" reg="Tsitsikamma">Tsitsikamma</tp:taxon-name-part>
              <tp:taxon-name-part taxon-name-part-type="species" reg="michaeli">michaeli</tp:taxon-name-part>
              <object-id xmlns:xlink="http://www.w3.org/1999/xlink" content-type="zoobank" xlink:type="simple">http://zoobank.org/140E1C34-5012-4FCB-B89C-458F34D51A9A</object-id>
            </tp:taxon-name><tp:taxon-authority>Parker-Nance</tp:taxon-authority><tp:taxon-status xmlns:xlink="http://www.w3.org/1999/xlink" xlink:type="simple">sp. nov.</tp:taxon-status><xref ref-type="fig" rid="F4">Figure 4a–n</xref><!--PageBreak --><!--PageBreak --></tp:nomenclature><tp:treatment-sec sec-type="type material" id="SECID0EDPBG"><title>Type material.</title><p><bold><italic>Holotype.</italic></bold>– <named-content xmlns:xlink="http://www.w3.org/1999/xlink" content-type="dwc:institutional_code" xlink:type="simple">SAIAB</named-content> 207202 Evans Peak, Algoa Bay, Eastern Cape Province, <named-content xmlns:xlink="http://www.w3.org/1999/xlink" content-type="dwc:verbatimCoordinates" xlink:type="simple"><named-content content-type="geo-json" specific-use="{&#34;type&#34;:&#34;Point&#34;,&#34;coordinates&#34;:[25.816630,-33.845480]}" id="NCID0EWPBG" xlink:type="simple">-33.84548, 25.81663</named-content></named-content>, 30–34 m depth, 12 November 2015.</p><p><bold><italic>Paratype.</italic></bold>– TIC2009-009, Evans Peak, Algoa Bay, Eastern Cape Province, <named-content xmlns:xlink="http://www.w3.org/1999/xlink" content-type="dwc:verbatimCoordinates" xlink:type="simple"><named-content content-type="geo-json" specific-use="{&#34;type&#34;:&#34;Point&#34;,&#34;coordinates&#34;:[25.816470,-33.842970]}" id="NCID0EFQBG" xlink:type="simple">-33.84297, 25.81647</named-content></named-content>, 25–30 m depth, 15 May 2009.</p></tp:treatment-sec><tp:treatment-sec sec-type="material" id="SECID0EKQBG"><title>Material examined.</title><p><named-content xmlns:xlink="http://www.w3.org/1999/xlink" content-type="dwc:institutional_code" xlink:type="simple">SAIAB</named-content> 207204, <named-content xmlns:xlink="http://www.w3.org/1999/xlink" content-type="dwc:institutional_code" xlink:type="simple">SAIAB</named-content> 207205: Evans Peak, Algoa Bay, Eastern Cape Province, <named-content xmlns:xlink="http://www.w3.org/1999/xlink" content-type="dwc:verbatimCoordinates" xlink:type="simple"><named-content content-type="geo-json" specific-use="{&#34;type&#34;:&#34;Point&#34;,&#34;coordinates&#34;:[25.316630,-33.845480]}" id="NCID0E4QBG" xlink:type="simple">-33.84548, 25.31663</named-content></named-content>, 25–33 m depth, 10 October 2010; <named-content xmlns:xlink="http://www.w3.org/1999/xlink" content-type="dwc:institutional_code" xlink:type="simple">SAIAB</named-content> 207206, <named-content xmlns:xlink="http://www.w3.org/1999/xlink" content-type="dwc:institutional_code" xlink:type="simple">SAIAB</named-content> 207207, <named-content xmlns:xlink="http://www.w3.org/1999/xlink" content-type="dwc:institutional_code" xlink:type="simple">SAIAB</named-content> 207208, <named-content xmlns:xlink="http://www.w3.org/1999/xlink" content-type="dwc:institutional_code" xlink:type="simple">SAIAB</named-content> 207209: Evans Peak, Algoa Bay, Eastern Cape Province, <named-content xmlns:xlink="http://www.w3.org/1999/xlink" content-type="dwc:verbatimCoordinates" xlink:type="simple"><named-content content-type="geo-json" specific-use="{&#34;type&#34;:&#34;Point&#34;,&#34;coordinates&#34;:[25.815220,-33.844180]}" id="NCID0EZRBG" xlink:type="simple">-33.84418, 25.81522</named-content></named-content>, 30–34 m depth, 30 October 2015; <named-content xmlns:xlink="http://www.w3.org/1999/xlink" content-type="dwc:institutional_code" xlink:type="simple">SAIAB</named-content> 207210: Evans Peak, Algoa Bay, Eastern Cape Province, <named-content xmlns:xlink="http://www.w3.org/1999/xlink" content-type="dwc:verbatimCoordinates" xlink:type="simple"><named-content content-type="geo-json" specific-use="{&#34;type&#34;:&#34;Point&#34;,&#34;coordinates&#34;:[25.316630,-33.845480]}" id="NCID0EGSBG" xlink:type="simple">-33.84548, 25.31663</named-content></named-content>, 30 m depth, April 2011; <named-content xmlns:xlink="http://www.w3.org/1999/xlink" content-type="dwc:institutional_code" xlink:type="simple">SAIAB</named-content> 207211: Algoa Bay, Eastern Cape Province, 5 November 2002.</p></tp:treatment-sec><tp:treatment-sec sec-type="description" id="SECID0EQSBG"><title>Description.</title><p>Small olive-green, purse shaped sponge up to 5 cm high (2 cm stalk and 3 cm rounded head) or sessile, 5–10 cm in diameter. In some cases, the large <!--PageBreak --><!--PageBreak -->sponge may be loosely subdivided into sections (Fig. <xref ref-type="fig" rid="F4">4a–c</xref>). Small short tube-shaped oscula, 2.5–4 mm high and 1.8–5.5 mm wide at the base narrows to a point and may be laterally flattened in preserved material. The particularly large stalked cauliform porefields are 3–7 mm high and 3–6.5 mm wide, with the porefields spilling over the supporting stalk (Fig. <xref ref-type="fig" rid="F4">4d</xref>). The freshly collected sponge is a dark to olive green colour with light cream tipped oscula and darker brown green areolate porefields (Fig. <xref ref-type="fig" rid="F4">4d</xref>). The interior choanosome is bright green. Preserved specimens are olive to tan in colour.</p><fig id="F4" position="float" orientation="portrait"><object-id xmlns:xlink="http://www.w3.org/1999/xlink" content-type="doi" xlink:type="simple">10.3897/zookeys.874.32268.figure4</object-id><object-id xmlns:xlink="http://www.w3.org/1999/xlink" content-type="arpha" xlink:type="simple">6106EBF14F4B5C40A63411252063095C</object-id><label>Figure 4.</label><caption><p><italic><tp:taxon-name><tp:taxon-name-part taxon-name-part-type="genus" reg="Tsitsikamma">Tsitsikamma</tp:taxon-name-part> <tp:taxon-name-part taxon-name-part-type="species" reg="michaeli">michaeli</tp:taxon-name-part></tp:taxon-name></italic> sp. nov. <bold>a–c</bold> in situ <bold>d</bold> collected specimens with yellow encrusting <tp:taxon-name><tp:taxon-name-part taxon-name-part-type="genus" reg="Mycale">Mycale</tp:taxon-name-part> (<tp:taxon-name-part taxon-name-part-type="subgenus" reg="Mycale">Mycale</tp:taxon-name-part>)</tp:taxon-name> sp. short stalk visible <named-content xmlns:xlink="http://www.w3.org/1999/xlink" content-type="dwc:institutional_code" xlink:type="simple">SAIAB</named-content> 207204 <bold>e</bold> section through the ectosome with underlying choanosome <named-content xmlns:xlink="http://www.w3.org/1999/xlink" content-type="dwc:institutional_code" xlink:type="simple">SAIAB</named-content> 207220 <bold>f</bold> robust centrally thickened sinuous style <named-content xmlns:xlink="http://www.w3.org/1999/xlink" content-type="dwc:institutional_code" xlink:type="simple">SAIAB</named-content> 207202 <bold>g</bold> thin slightly ventrally thickened sinuous style <named-content xmlns:xlink="http://www.w3.org/1999/xlink" content-type="dwc:institutional_code" xlink:type="simple">SAIAB</named-content> 207208 <bold>h</bold> short slightly sinuous strongyles <bold>i–l</bold> SEM images of chiadiscorhabds <named-content xmlns:xlink="http://www.w3.org/1999/xlink" content-type="dwc:institutional_code" xlink:type="simple">SAIAB</named-content> 207204 <bold>m–n</bold> light microscope images of chiadiscorhabds <named-content xmlns:xlink="http://www.w3.org/1999/xlink" content-type="dwc:institutional_code" xlink:type="simple">SAIAB</named-content> 207204 and <named-content xmlns:xlink="http://www.w3.org/1999/xlink" content-type="dwc:institutional_code" xlink:type="simple">SAIAB</named-content> 207220. Scale bars 6 cm (distance between laser points) (<bold>a–c)</bold>; 5 cm (<bold>d)</bold>; 1 mm (<bold>e)</bold>; 100 µm (<bold>f–h)</bold>; 20 µm (<bold>i–n</bold>).</p></caption><graphic xmlns:xlink="http://www.w3.org/1999/xlink" xlink:href="zookeys-874-101-g004.jpg" position="float" orientation="portrait" xlink:type="simple" id="oo_338778.jpg"><uri content-type="original_file" xlink:type="simple">https://binary.pensoft.net/fig/338778</uri></graphic></fig><p><bold><italic>Skeleton.</italic></bold> The soft delicate, bright green, interior choanosome is encapsulated by a protected firm resilient green ectosome 1000 (200–1500) µm thick (Fig. <xref ref-type="fig" rid="F4">4d, e</xref>). The attachment area or short stalk is represented by a thickening of the ectosome. No reinforced tracts are present through the interior.</p><p><bold><italic>Spicules.</italic> Megascleres</bold> consists of acerate, hastate or blunt styles that are prominently centrally thickened prominently; (i) 713 (537–935) x 21 (12–30) µm and (ii) long slender styles 622 (439–769) x 9 (4–13) µm, with occasionally short thick anisostrongyles (Fig. <xref ref-type="fig" rid="F4">4f–h</xref>). <bold>Microscleres.</bold> Isochiadiscorhabds are 38 (34–44) µm in length with three or four whorls. The shaft is 30 (19–37) x 6 (4–8) µm. The terminal whorls consist of a clearly larger manubrium 19 (14–23) µm and apical whorls 16 (13–21) µm in diameter (Table <xref ref-type="table" rid="T4">4</xref>). The acanthose tubercles are arranged in sets of two to four, radiating from the terminal ends (Fig. <xref ref-type="fig" rid="F4">4i–n</xref>). The sponge is often encrusted by a yellow <tp:taxon-name><tp:taxon-name-part taxon-name-part-type="genus" reg="Mycale">Mycale</tp:taxon-name-part> (<tp:taxon-name-part taxon-name-part-type="subgenus" reg="Mycale">Mycale</tp:taxon-name-part>)</tp:taxon-name> sponge species also found on the surface of <italic><tp:taxon-name><tp:taxon-name-part taxon-name-part-type="genus" reg="Tsitsikamma">T.</tp:taxon-name-part> <tp:taxon-name-part taxon-name-part-type="species" reg="pedunculata">pedunculata</tp:taxon-name-part></tp:taxon-name></italic>.</p><table-wrap id="T4" position="float" orientation="portrait"><label>Table 4.</label><caption><p>Comparison between morphological structures (µm) <italic><tp:taxon-name><tp:taxon-name-part taxon-name-part-type="genus" reg="Tsitsikamma">T.</tp:taxon-name-part> <tp:taxon-name-part taxon-name-part-type="species" reg="pedunculata">pedunculata</tp:taxon-name-part></tp:taxon-name></italic> and <italic><tp:taxon-name><tp:taxon-name-part taxon-name-part-type="genus" reg="Tsitsikamma">T.</tp:taxon-name-part> <tp:taxon-name-part taxon-name-part-type="species" reg="michaeli">michaeli</tp:taxon-name-part></tp:taxon-name></italic> sp. nov.</p></caption><table id="TID0EHSBG" rules="all"><tbody><tr><th rowspan="1" colspan="1"/><th rowspan="1" colspan="1">
                        <italic><tp:taxon-name><tp:taxon-name-part taxon-name-part-type="genus" reg="Tsitsikamma">T.</tp:taxon-name-part> <tp:taxon-name-part taxon-name-part-type="species" reg="pedunculata">pedunculata</tp:taxon-name-part></tp:taxon-name></italic>
                      </th><th rowspan="1" colspan="1"><italic><tp:taxon-name><tp:taxon-name-part taxon-name-part-type="genus" reg="Tsitsikamma">T.</tp:taxon-name-part> <tp:taxon-name-part taxon-name-part-type="species" reg="michaeli">michaeli</tp:taxon-name-part></tp:taxon-name></italic> sp. nov.</th></tr><tr><td rowspan="1" colspan="1">Ectosome</td><td rowspan="1" colspan="1">818 (200–1800) (n = 11)</td><td rowspan="1" colspan="1">1000 (200–1500) (n = 10)</td></tr><tr><td rowspan="1" colspan="1">Megascleres</td><td rowspan="1" colspan="1">(i) 536(500–555) x 11*</td><td rowspan="1" colspan="1"/></tr><tr><td rowspan="1" colspan="1">(n = 20) *</td><td rowspan="1" colspan="1">(ii) 684(591–728) x 16 *</td><td rowspan="1" colspan="1">(i) 622(439–769) x 9(4–13)</td></tr><tr><td rowspan="1" colspan="1">(n = 160)</td><td rowspan="1" colspan="1">(i) 673(562–798) x 11(4–15)</td><td rowspan="1" colspan="1">(ii) 713(537–935) x 21(12–30)</td></tr><tr><td rowspan="1" colspan="1"/><td rowspan="1" colspan="1">(ii) 636(541–788) x 15(12–17)</td><td rowspan="1" colspan="1"/></tr><tr><td rowspan="1" colspan="3">Microscleres</td></tr><tr><td rowspan="1" colspan="1">(n = 20) *</td><td rowspan="1" colspan="1">29 (27–30) x 7 *</td><td rowspan="1" colspan="1">38 (34–44) x 6 (4–8)</td></tr><tr><td rowspan="1" colspan="1">(n = 80)</td><td rowspan="1" colspan="1">29 (26–34) x 7 (5–9)</td><td rowspan="1" colspan="1"/></tr></tbody></table><table-wrap-foot><fn><p>*From <xref ref-type="bibr" rid="B15">Samaai et al. (2003)</xref></p></fn></table-wrap-foot></table-wrap></tp:treatment-sec><tp:treatment-sec sec-type="etymology" id="SECID0E23BG"><title>Etymology.</title><p><italic><tp:taxon-name><tp:taxon-name-part taxon-name-part-type="genus" reg="Tsitsikamma">Tsitsikamma</tp:taxon-name-part> <tp:taxon-name-part taxon-name-part-type="species" reg="michaeli">michaeli</tp:taxon-name-part></tp:taxon-name></italic> sp. nov. is named after Professor Michael T Davies-Coleman, Dean of Science, Department of Medical BioScience, University of the Western Cape in recognition of his outstanding contributions to our knowledge of the diversity of South African marine fauna and their production of bioactive secondary metabolites.</p></tp:treatment-sec><tp:treatment-sec sec-type="distribution" id="SECID0EM4BG"><title>Distribution.</title><p>Algoa Bay</p></tp:treatment-sec><tp:treatment-sec sec-type="Substrate, depth range, and ecology" id="SECID0ER4BG"><title>Substrate, depth range, and ecology.</title><p><italic><tp:taxon-name><tp:taxon-name-part taxon-name-part-type="genus" reg="Tsitsikamma">Tsitsikamma</tp:taxon-name-part> <tp:taxon-name-part taxon-name-part-type="species" reg="michaeli">michaeli</tp:taxon-name-part></tp:taxon-name></italic> sp. nov. is a small species found on similar reef habitat as to <italic><tp:taxon-name><tp:taxon-name-part taxon-name-part-type="genus" reg="Tsitsikamma">T.</tp:taxon-name-part> <tp:taxon-name-part taxon-name-part-type="species" reg="pedunculata">pedunculata</tp:taxon-name-part></tp:taxon-name></italic> in Algoa Bay, sometimes in close proximity, at depths between 33–38 m. It shares the same epibiont <tp:taxon-name><tp:taxon-name-part taxon-name-part-type="genus" reg="Mycale">Mycale</tp:taxon-name-part> (<tp:taxon-name-part taxon-name-part-type="subgenus" reg="Mycale">Mycale</tp:taxon-name-part>)</tp:taxon-name> species, which grow on the sponge surface between the oscula and porefields.</p></tp:treatment-sec><tp:treatment-sec sec-type="remarks" id="SECID0EY5BG"><title>Remarks.</title><p>The absence of reinforcing spicule-dense tracts through the interior choanosome differentiates this new species from <italic><tp:taxon-name><tp:taxon-name-part taxon-name-part-type="genus" reg="Tsitsikamma">T.</tp:taxon-name-part> <tp:taxon-name-part taxon-name-part-type="species" reg="favus">favus</tp:taxon-name-part></tp:taxon-name></italic> and <italic><tp:taxon-name><tp:taxon-name-part taxon-name-part-type="genus" reg="Tsitsikamma">T.</tp:taxon-name-part> <tp:taxon-name-part taxon-name-part-type="species" reg="scurra">scurra</tp:taxon-name-part></tp:taxon-name></italic>. The sac- or purse-like shape of the <italic><tp:taxon-name><tp:taxon-name-part taxon-name-part-type="genus" reg="Tsitsikamma">T.</tp:taxon-name-part> <tp:taxon-name-part taxon-name-part-type="species" reg="michaeli">michaeli</tp:taxon-name-part></tp:taxon-name></italic> sp. nov. and the well-spaced oscula and porefields resemble <!--PageBreak -->those of <italic><tp:taxon-name><tp:taxon-name-part taxon-name-part-type="genus" reg="Tsitsikamma">T.</tp:taxon-name-part> <tp:taxon-name-part taxon-name-part-type="species" reg="pedunculata">pedunculata</tp:taxon-name-part></tp:taxon-name></italic> but the species differs in colour, bright to olive-green compared to the purplish pink to brown of <italic><tp:taxon-name><tp:taxon-name-part taxon-name-part-type="genus" reg="Tsitsikamma">T.</tp:taxon-name-part> <tp:taxon-name-part taxon-name-part-type="species" reg="pedunculata">pedunculata</tp:taxon-name-part></tp:taxon-name></italic>. It does not have a stalk, although the basal attachment area of <italic><tp:taxon-name><tp:taxon-name-part taxon-name-part-type="genus" reg="Tsitsikamma">T.</tp:taxon-name-part> <tp:taxon-name-part taxon-name-part-type="species" reg="michaeli">michaeli</tp:taxon-name-part></tp:taxon-name></italic> sp. nov. is reinforced by a thickening of the ectosome (Fig. <xref ref-type="fig" rid="F4">4d</xref>). The resistant ectosome is of similar thickness for the two species (Table <xref ref-type="table" rid="T4">4</xref>). The category (i) megascleres are shorter and thinner in <italic>T <tp:taxon-name><tp:taxon-name-part taxon-name-part-type="genus" reg="Tsitsikamma"/><tp:taxon-name-part taxon-name-part-type="species" reg="michaeli">michaeli</tp:taxon-name-part></tp:taxon-name></italic> sp. nov. while the category (ii) styles are longer and more robust than that of <italic><tp:taxon-name><tp:taxon-name-part taxon-name-part-type="genus" reg="Tsitsikamma">T.</tp:taxon-name-part> <tp:taxon-name-part taxon-name-part-type="species" reg="pedunculata">pedunculata</tp:taxon-name-part></tp:taxon-name></italic> (Table <xref ref-type="table" rid="T4">4</xref>). The microscleres of these two species have a similarly structured manubrium with tubercle in groups of four or more, but the tubercles are arranged in groups of three in <italic><tp:taxon-name><tp:taxon-name-part taxon-name-part-type="genus" reg="Tsitsikamma">T.</tp:taxon-name-part> <tp:taxon-name-part taxon-name-part-type="species" reg="pedunculata">pedunculata</tp:taxon-name-part></tp:taxon-name></italic> and in pairs in the apex whorl of <italic><tp:taxon-name><tp:taxon-name-part taxon-name-part-type="genus" reg="Tsitsikamma">T.</tp:taxon-name-part> <tp:taxon-name-part taxon-name-part-type="species" reg="michaeli">michaeli</tp:taxon-name-part></tp:taxon-name></italic> sp. nov. <italic><tp:taxon-name><tp:taxon-name-part taxon-name-part-type="genus" reg="Tsitsikamma">Tsitsikamma</tp:taxon-name-part> <tp:taxon-name-part taxon-name-part-type="species" reg="pedunculata">pedunculata</tp:taxon-name-part></tp:taxon-name></italic> lack the median whorl and the spicule is shorter (Table <xref ref-type="table" rid="T4">4</xref>), while <italic><tp:taxon-name><tp:taxon-name-part taxon-name-part-type="genus" reg="Tsitsikamma">T.</tp:taxon-name-part> <tp:taxon-name-part taxon-name-part-type="species" reg="michaeli">michaeli</tp:taxon-name-part></tp:taxon-name></italic> sp. nov. may have up to two whorls between the apical whorls and manubrium.</p><p>There was no intraspecific genetic diversity for the 28S rRNA gene region for <italic><tp:taxon-name><tp:taxon-name-part taxon-name-part-type="genus" reg="Tsitsikamma">T.</tp:taxon-name-part> <tp:taxon-name-part taxon-name-part-type="species" reg="michaeli">michaeli</tp:taxon-name-part></tp:taxon-name></italic> and no interspecific genetic diversity for <italic><tp:taxon-name><tp:taxon-name-part taxon-name-part-type="genus" reg="Tsitsikamma">T.</tp:taxon-name-part> <tp:taxon-name-part taxon-name-part-type="species" reg="michaeli">michaeli</tp:taxon-name-part></tp:taxon-name></italic> and <italic><tp:taxon-name><tp:taxon-name-part taxon-name-part-type="genus" reg="Tsitsikamma">T.</tp:taxon-name-part> <tp:taxon-name-part taxon-name-part-type="species" reg="pedunculata">pedunculata</tp:taxon-name-part></tp:taxon-name></italic> was observed in this work (Suppl. material <xref ref-type="supplementary-material" rid="S1">1</xref>: Table S1). There was, however, interspecific genetic diversity of between 0.48–0.65 % between <italic><tp:taxon-name><tp:taxon-name-part taxon-name-part-type="genus" reg="Tsitsikamma">T.</tp:taxon-name-part> <tp:taxon-name-part taxon-name-part-type="species" reg="michaeli">michaeli</tp:taxon-name-part></tp:taxon-name></italic> and <italic><tp:taxon-name><tp:taxon-name-part taxon-name-part-type="genus" reg="Tsitsikamma">T.</tp:taxon-name-part> <tp:taxon-name-part taxon-name-part-type="species" reg="favus">favus</tp:taxon-name-part></tp:taxon-name></italic> and 0.32 % between <italic><tp:taxon-name><tp:taxon-name-part taxon-name-part-type="genus" reg="Tsitsikamma">T.</tp:taxon-name-part> <tp:taxon-name-part taxon-name-part-type="species" reg="michaeli">michaeli</tp:taxon-name-part></tp:taxon-name></italic> and <italic><tp:taxon-name><tp:taxon-name-part taxon-name-part-type="genus" reg="Tsitsikamma">T.</tp:taxon-name-part> <tp:taxon-name-part taxon-name-part-type="species" reg="scurra">scurra</tp:taxon-name-part></tp:taxon-name></italic>.</p></tp:treatment-sec><tp:treatment-sec><!--Section generated to contain objects referenced in tp:taxon-treatment.--><supplementary-material xmlns:xlink="http://www.w3.org/1999/xlink" id="S1" position="float" orientation="portrait" xlink:type="simple"><object-id content-type="doi" xlink:type="simple">10.3897/zookeys.874.32268.suppl1</object-id><object-id content-type="arpha" xlink:type="simple">CAE2798A7EF059F7BF6FA396DD0FE64C</object-id><label>Supplementary material 1</label><p>Table S1. Estimates of evolutionary divergence between sequences</p><p>Data type: molecular data</p><media xlink:href="zookeys-874-101-s001.doc" mimetype="application" mime-subtype="msword" position="float" orientation="portrait" xlink:type="simple" id="oo_338784.doc"><uri content-type="original_file" xlink:type="simple">https://binary.pensoft.net/file/338784</uri></media><permissions><license xlink:type="simple"><license-p>This dataset is made available under the Open Database License (http://opendatacommons.org/licenses/odbl/1.0/). The Open Database License (ODbL) is a license agreement intended to allow users to freely share, modify, and use this Dataset while maintaining this same freedom for others, provided that the original source and author(s) are credited.</license-p></license></permissions><attrib specific-use="authors">Shirley Parker-Nance, Storm Hilliar, Samantha Waterworth, Tara Walmsley, Rosemary Dorrington</attrib></supplementary-material></tp:treatment-sec><ref-list><ref id="B15"><mixed-citation xmlns:xlink="http://www.w3.org/1999/xlink" xlink:type="simple"><person-group><name name-style="western"><surname>Samaai</surname><given-names>T</given-names></name><name name-style="western"><surname>Gibbons</surname><given-names>MJ</given-names></name><name name-style="western"><surname>Kelly</surname><given-names>M</given-names></name><name name-style="western"><surname>Davies-Coleman</surname><given-names>M</given-names></name></person-group> (<year>2003</year>) <article-title>South African <tp:taxon-name><tp:taxon-name-part taxon-name-part-type="family">Latrunculiidae</tp:taxon-name-part></tp:taxon-name> (<tp:taxon-name><tp:taxon-name-part taxon-name-part-type="phylum">Porifera</tp:taxon-name-part></tp:taxon-name>, <tp:taxon-name><tp:taxon-name-part taxon-name-part-type="class">Demospongiae</tp:taxon-name-part></tp:taxon-name>, <tp:taxon-name><tp:taxon-name-part taxon-name-part-type="order">Poecilosclerida</tp:taxon-name-part></tp:taxon-name>): descriptions of new species of <italic><tp:taxon-name><tp:taxon-name-part taxon-name-part-type="genus">Latrunculia</tp:taxon-name-part></tp:taxon-name></italic> du Bocage, <italic><tp:taxon-name><tp:taxon-name-part taxon-name-part-type="genus">Strongylodesma</tp:taxon-name-part></tp:taxon-name></italic> Lévi, and <italic><tp:taxon-name><tp:taxon-name-part taxon-name-part-type="genus">Tsitsikamma</tp:taxon-name-part></tp:taxon-name></italic> Samaai &amp; Kelly.</article-title><source>Zootaxa</source><volume>371</volume>: <fpage>1</fpage>–<lpage>26</lpage>. <ext-link xlink:type="simple" ext-link-type="doi" xlink:href="10.11646/zootaxa.371.1.1">https://doi.org/10.11646/zootaxa.371.1.1</ext-link></mixed-citation></ref></ref-list></tp:taxon-treatment>
