# Supplementary material for: New species in the sponge genus Tsitsikamma (Poecilosclerida, Latrunculiidae) from South Africa
Source: Zookeys. 2019 Sep 9;874:101–26. doi: 10.3897/zookeys.874.32268 (PMC6746741; doi:10.3897/zookeys.874.32268)
Supplement: XML Treatment for Tsitsikamma nguni [file zookeys.874.32268-treatment6.xml]

<!DOCTYPE tp:taxon-treatment
  PUBLIC "-//TaxonX//DTD Taxonomic Treatment Publishing DTD v0 20100105//EN" "tax-treatment-NSO.dtd">
<tp:taxon-treatment xmlns:tp="http://www.plazi.org/taxpub"><tp:treatment-meta><kwd-group><label>Taxon classification</label><kwd><named-content xmlns:xlink="http://www.w3.org/1999/xlink" content-type="kingdom">Animalia</named-content></kwd><kwd><named-content xmlns:xlink="http://www.w3.org/1999/xlink" content-type="order">Poecilosclerida</named-content></kwd><kwd><named-content xmlns:xlink="http://www.w3.org/1999/xlink" content-type="family">Latrunculiidae</named-content></kwd></kwd-group><mixed-citation publication-type="journal"><person-group><name><surname>Parker-Nance</surname><given-names>Shirley</given-names></name><name><surname>Hilliar</surname><given-names>Storm</given-names></name><name><surname>Waterworth</surname><given-names>Samantha</given-names></name><name><surname>Walmsley</surname><given-names>Tara</given-names></name><name><surname>Dorrington</surname><given-names>Rosemary</given-names></name></person-group><article-title>New species in the sponge genus <italic><tp:taxon-name><tp:taxon-name-part taxon-name-part-type="genus" reg="Tsitsikamma">Tsitsikamma</tp:taxon-name-part></tp:taxon-name></italic> (<tp:taxon-name><tp:taxon-name-part taxon-name-part-type="order">Poecilosclerida</tp:taxon-name-part></tp:taxon-name>, <tp:taxon-name><tp:taxon-name-part taxon-name-part-type="family">Latrunculiidae</tp:taxon-name-part></tp:taxon-name>) from South Africa</article-title><source>Zookeys</source><day>09</day><month>9</month><year>2019</year><volume>874</volume><fpage>101</fpage><lpage>126</lpage><pub-id pub-id-type="doi">10.3897/zookeys.874.32268</pub-id></mixed-citation></tp:treatment-meta><tp:nomenclature><tp:taxon-name><object-id xmlns:xlink="http://www.w3.org/1999/xlink" content-type="arpha" xlink:type="simple">015CFF60E6545C819F5EB6210C35092A</object-id>
              <tp:taxon-name-part taxon-name-part-type="genus" reg="Tsitsikamma">Tsitsikamma</tp:taxon-name-part>
              <tp:taxon-name-part taxon-name-part-type="species" reg="nguni">nguni</tp:taxon-name-part>
              <object-id xmlns:xlink="http://www.w3.org/1999/xlink" content-type="zoobank" xlink:type="simple">http://zoobank.org/94AAF755-0507-4C05-BC69-4F5EE84E3E27</object-id>
            </tp:taxon-name><tp:taxon-authority>Parker-Nance</tp:taxon-authority><tp:taxon-status xmlns:xlink="http://www.w3.org/1999/xlink" xlink:type="simple">sp. nov.</tp:taxon-status><xref ref-type="fig" rid="F5">Figure 5a–l</xref></tp:nomenclature><tp:treatment-sec sec-type="type material" id="SECID0EVHAI"><title>Type material.</title><p><bold><italic>Holotype.</italic></bold>– <named-content xmlns:xlink="http://www.w3.org/1999/xlink" content-type="dwc:institutional_code" xlink:type="simple">SAIAB</named-content> 207212: Rheeders Reef, <tp:taxon-name><tp:taxon-name-part taxon-name-part-type="genus" reg="Tsitsikamma">Tsitsikamma</tp:taxon-name-part></tp:taxon-name>, Garden Route National Park, Eastern Cape Province, <named-content xmlns:xlink="http://www.w3.org/1999/xlink" content-type="dwc:verbatimCoordinates" xlink:type="simple"><named-content content-type="geo-json" specific-use="{&#34;type&#34;:&#34;Point&#34;,&#34;coordinates&#34;:[23.904680,-34.027350]}" id="NCID0EOIAI" xlink:type="simple">-34.02735, 23.90468</named-content></named-content>, 20–21 m depth, 8 June 2015.</p><p><bold><italic>Paratype.</italic></bold>– <named-content xmlns:xlink="http://www.w3.org/1999/xlink" content-type="dwc:institutional_code" xlink:type="simple">SAIAB</named-content> 207213: Rheeders Reef, <tp:taxon-name><tp:taxon-name-part taxon-name-part-type="genus" reg="Tsitsikamma">Tsitsikamma</tp:taxon-name-part></tp:taxon-name>, Garden Route National Park, Eastern Cape Province, <named-content xmlns:xlink="http://www.w3.org/1999/xlink" content-type="dwc:verbatimCoordinates" xlink:type="simple"><named-content content-type="geo-json" specific-use="{&#34;type&#34;:&#34;Point&#34;,&#34;coordinates&#34;:[23.904680,-34.027350]}" id="NCID0EIJAI" xlink:type="simple">-34.02735, 23.90468</named-content></named-content>, 20–21 m depth, 9 June 2015. <named-content xmlns:xlink="http://www.w3.org/1999/xlink" content-type="dwc:institutional_code" xlink:type="simple">SAIAB</named-content> 207214, <named-content xmlns:xlink="http://www.w3.org/1999/xlink" content-type="dwc:institutional_code" xlink:type="simple">SAIAB</named-content> 207215: Rheeders Reef, <tp:taxon-name><tp:taxon-name-part taxon-name-part-type="genus" reg="Tsitsikamma">Tsitsikamma</tp:taxon-name-part></tp:taxon-name>, Garden Route National Park, Eastern Cape Province, <named-content xmlns:xlink="http://www.w3.org/1999/xlink" content-type="dwc:verbatimCoordinates" xlink:type="simple"><named-content content-type="geo-json" specific-use="{&#34;type&#34;:&#34;Point&#34;,&#34;coordinates&#34;:[23.904680,-34.027350]}" id="NCID0EAKAI" xlink:type="simple">-34.02735, 23.90468</named-content></named-content>, 20–21 m depth, 8 June 2015; <named-content xmlns:xlink="http://www.w3.org/1999/xlink" content-type="dwc:institutional_code" xlink:type="simple">SAIAB</named-content> 207216: The Knoll, <tp:taxon-name><tp:taxon-name-part taxon-name-part-type="genus" reg="Tsitsikamma">Tsitsikamma</tp:taxon-name-part></tp:taxon-name>, Garden Route National Park, Eastern Cape Province, <named-content xmlns:xlink="http://www.w3.org/1999/xlink" content-type="dwc:verbatimCoordinates" xlink:type="simple"><named-content content-type="geo-json" specific-use="{&#34;type&#34;:&#34;Point&#34;,&#34;coordinates&#34;:[23.907080,-34.025550]}" id="NCID0ETKAI" xlink:type="simple">-34.02555, 23.90708</named-content></named-content>, 18 m depth, 2 May 1993, collected by Colin Buxton.</p></tp:treatment-sec><tp:treatment-sec sec-type="description" id="SECID0EYKAI"><title>Description.</title><p>Large thick encrusting or sessile hemispherical or convex cushions, dark slate-coloured when alive but very dark brown to black in preservative. The sponge is very firm and rigid, 3–6 cm high and 3–10 cm in diameter (Fig. <xref ref-type="fig" rid="F5">5a–d</xref>). The upper third to half of the sponge surface is dominated by small short, blunt rounded knob-shaped or button-like oscula, 2–5 mm high and 2.5–5 mm wide at the base. The surface surrounding the upper osculate area, the shoulder and upper side of the sponge, has well-spaced small round slightly elevated or sessile porefields. These gradually merge to form larger round porefields that join to form irregular or blotch-shaped structures along the base of the sponge. In general, porefields are 1–4 mm high and 3–14 mm in diameter (Fig. <xref ref-type="fig" rid="F5">5a–c</xref>).</p><fig id="F5" position="float" orientation="portrait"><object-id xmlns:xlink="http://www.w3.org/1999/xlink" content-type="doi" xlink:type="simple">10.3897/zookeys.874.32268.figure5</object-id><object-id xmlns:xlink="http://www.w3.org/1999/xlink" content-type="arpha" xlink:type="simple">D52809715CC059968BFCC6DC6FA94472</object-id><label>Figure 5.</label><caption><p><italic><tp:taxon-name><tp:taxon-name-part taxon-name-part-type="genus" reg="Tsitsikamma">Tsitsikamma</tp:taxon-name-part> <tp:taxon-name-part taxon-name-part-type="species" reg="nguni">nguni</tp:taxon-name-part></tp:taxon-name></italic> sp. nov.: <bold>a, b</bold> in situ <bold>c</bold> collected specimens <bold>d</bold> preserved specimen <named-content xmlns:xlink="http://www.w3.org/1999/xlink" content-type="dwc:institutional_code" xlink:type="simple">SAIAB</named-content> 207216 <bold>e</bold> section of ectosome with underlying choanosome <named-content xmlns:xlink="http://www.w3.org/1999/xlink" content-type="dwc:institutional_code" xlink:type="simple">SAIAB</named-content> 207214 <bold>f, g</bold> sinuous style, two size classes sometime tylote <bold>h</bold> short thick strongyles <bold>i</bold> collection of chiadiscorhabds and <bold>j, k</bold> acanthose tubercles visible on SEM image of chiadiscorhabds, and l) developing chiadiscorhabds <named-content xmlns:xlink="http://www.w3.org/1999/xlink" content-type="dwc:institutional_code" xlink:type="simple">SAIAB</named-content> 207215. Scale bars 5 cm (<bold>c, d)</bold>; 1 mm (<bold>e)</bold>; 100 µm (<bold>f–h</bold>); 20 µm <bold>(i–l</bold>).</p></caption><graphic xmlns:xlink="http://www.w3.org/1999/xlink" xlink:href="zookeys-874-101-g005.jpg" position="float" orientation="portrait" xlink:type="simple" id="oo_338779.jpg"><uri content-type="original_file" xlink:type="simple">https://binary.pensoft.net/fig/338779</uri></graphic></fig><p><bold><italic>Skeleton.</italic></bold> The ectosome is 780 (430–1560) µm thick guarded externally by a prominent palisade of microscleres arranged perpendicularly to the prominent inner style layer (Fig. <xref ref-type="fig" rid="F5">5e</xref>). The softer choanosome is divided into small uneven circular to <!--PageBreak --><!--PageBreak -->oval shaped chambers 6640 (2290–19770) µm in diameter by reinforcing tracts 1410 (530–3200) µm thick (Fig. <xref ref-type="fig" rid="F5">5c</xref>). Sand particles and shell fragments may be present in the sponge choanosome.</p><p><bold><italic>Spicules.</italic></bold><bold>Megascleres</bold> are slightly sinuous or curved, hastate or mucronate styles, in two size categories; (i) thick styles are robust and conspicuously centrally thickened 555 (428–672) x 14 (10–19) µm and (ii) very long thinner styles 561 (449–832) x10 (3–14) µm (Fig. <xref ref-type="fig" rid="F5">5f, g</xref>). Occasionally short thick strongyles or anisostrongyles are present 463 (287–552) x 14 (7–21) µm (Fig. <xref ref-type="fig" rid="F5">5h</xref>). <bold>Microscleres</bold> are isochiadiscorhabds generally with three whorls (Fig. <xref ref-type="fig" rid="F5">5j–l</xref>), although intermediate forms in which the microscleres have partial whorls of conico-cylindrical tubercles are not uncommon and spicules with two intermediate whorls are also present (Fig. <xref ref-type="fig" rid="F5">5i</xref>). Chiadiscorhabds are 51 (40–60) µm in total length, with a shaft measuring 42 (34–54) x 9 (6–13) µm. The manubrium is 25 (18–37) µm and the apical whorls 23 (16–32) µm in diameter. Whorls are constructed of acanthose conico-cylindrical tubercles arranged in groups of two to three in the apex whorl and four or more in the manubrium.</p></tp:treatment-sec><tp:treatment-sec sec-type="etymology" id="SECID0E3OAI"><title>Etymology.</title><p>The Nguni cattle breed is unique to southern Africa with characteristic dappled colour and blotchy patterns on the hide, reminiscent of the elaborate blotch-shaped areolate porefields typical of the larger <italic><tp:taxon-name><tp:taxon-name-part taxon-name-part-type="genus" reg="Tsitsikamma">T.</tp:taxon-name-part> <tp:taxon-name-part taxon-name-part-type="species" reg="nguni">nguni</tp:taxon-name-part></tp:taxon-name></italic> sp. nov. specimens.</p></tp:treatment-sec><tp:treatment-sec sec-type="distribution" id="SECID0ENPAI"><title>Distribution.</title><p><tp:taxon-name><tp:taxon-name-part taxon-name-part-type="genus" reg="Tsitsikamma">Tsitsikamma</tp:taxon-name-part></tp:taxon-name> Marine Protected Area, Garden Route National Park, Eastern Cape Province.</p></tp:treatment-sec><tp:treatment-sec sec-type="Substrate, depth range, and ecology" id="SECID0EZPAI"><title>Substrate, depth range, and ecology.</title><p>The species is common in the shallow coastal zone within the <tp:taxon-name><tp:taxon-name-part taxon-name-part-type="genus" reg="Tsitsikamma">Tsitsikamma</tp:taxon-name-part></tp:taxon-name> Marine Protected Area on low profile reefs at a depth of 18–21 m.</p></tp:treatment-sec><tp:treatment-sec sec-type="remarks" id="SECID0EFQAI"><title>Remarks.</title><p>Live specimens of <italic><tp:taxon-name><tp:taxon-name-part taxon-name-part-type="genus" reg="Tsitsikamma">T.</tp:taxon-name-part> <tp:taxon-name-part taxon-name-part-type="species" reg="nguni">nguni</tp:taxon-name-part></tp:taxon-name></italic> sp. nov. appear a dark slate or very dark grey, almost black in colour. Freshly collected specimens consist of the dark olive-brown to black exterior with dark brown surface structures (Fig. <xref ref-type="fig" rid="F5">5a, b</xref>). The interior tracts are light olive, cartilaginous with softer withdrawn olive-brown choanosome, which may contain sand and shell fragments (Fig. <xref ref-type="fig" rid="F5">5c</xref>). Preserved specimens are a uniform dark brown colour staining the preservative (70% ethanol) a deep rich brown to almost black colour (Fig. <xref ref-type="fig" rid="F5">5d</xref>).</p><p><italic><tp:taxon-name><tp:taxon-name-part taxon-name-part-type="genus" reg="Tsitsikamma">Tsitsikamma</tp:taxon-name-part> <tp:taxon-name-part taxon-name-part-type="species" reg="favus">favus</tp:taxon-name-part></tp:taxon-name></italic> and <italic><tp:taxon-name><tp:taxon-name-part taxon-name-part-type="genus" reg="Tsitsikamma">T.</tp:taxon-name-part> <tp:taxon-name-part taxon-name-part-type="species" reg="nguni">nguni</tp:taxon-name-part></tp:taxon-name></italic> sp. nov. differ considerably from <italic><tp:taxon-name><tp:taxon-name-part taxon-name-part-type="genus" reg="Tsitsikamma">T.</tp:taxon-name-part> <tp:taxon-name-part taxon-name-part-type="species" reg="scurra">scurra</tp:taxon-name-part></tp:taxon-name></italic> in the texture and thickness of the ectosome, internal tracts and surface structures (Table <xref ref-type="table" rid="T5">5</xref>) <!--PageBreak -->as well as the dimensions of the spicules (Table <xref ref-type="table" rid="T6">6</xref>). Defining the differences between <italic><tp:taxon-name><tp:taxon-name-part taxon-name-part-type="genus" reg="Tsitsikamma">T.</tp:taxon-name-part> <tp:taxon-name-part taxon-name-part-type="species" reg="favus">favus</tp:taxon-name-part></tp:taxon-name></italic> and <italic><tp:taxon-name><tp:taxon-name-part taxon-name-part-type="genus" reg="Tsitsikamma">T.</tp:taxon-name-part> <tp:taxon-name-part taxon-name-part-type="species" reg="nguni">nguni</tp:taxon-name-part></tp:taxon-name></italic> sp. nov. is more challenging. Most apparent is the surface morphology. The basal part and sides of <italic><tp:taxon-name><tp:taxon-name-part taxon-name-part-type="genus" reg="Tsitsikamma">T.</tp:taxon-name-part> <tp:taxon-name-part taxon-name-part-type="species" reg="favus">favus</tp:taxon-name-part></tp:taxon-name></italic> sponges are dominated by stalked cauliform porefields, densely crowded and gradually giving way to prominent lance-shaped oscula with a large basal diameter distributed over the upper surface of the sponge, giving the sponge surface an uneven, messy appearance (<xref ref-type="bibr" rid="B19">Samaai and Kelly 2002</xref>) (Fig. <xref ref-type="fig" rid="F1">1a</xref>). In contrast, the lower basal parts and sides of <italic><tp:taxon-name><tp:taxon-name-part taxon-name-part-type="genus" reg="Tsitsikamma">T.</tp:taxon-name-part> <tp:taxon-name-part taxon-name-part-type="species" reg="nguni">nguni</tp:taxon-name-part></tp:taxon-name></italic> sp. nov. is dominated by flat to slightly raised elaborate blotch-shaped porefields which become smaller, more circular in shape and more isolated towards the upper part of the sponge where they are replaced by well-spaced, small button-shaped (in life, see Fig. <xref ref-type="fig" rid="F5">5a</xref>) or small and pointed (preserved, Fig. <xref ref-type="fig" rid="F5">5d</xref>) oscula over the upper part of the sponge. Both species have similar partitioning of the choanosome, although <italic><tp:taxon-name><tp:taxon-name-part taxon-name-part-type="genus" reg="Tsitsikamma">T.</tp:taxon-name-part> <tp:taxon-name-part taxon-name-part-type="species" reg="nguni">nguni</tp:taxon-name-part></tp:taxon-name></italic> sp. nov. is notably firmer, has larger more regular chambers with generally thicker spicule tracks and a slightly thicker ectosome (Table <xref ref-type="table" rid="T5">5</xref>). The megasclere and microsclere shape and dimension are very similar (Table <xref ref-type="table" rid="T6">6</xref>) although the species differ in the number of acanthose conico-cylindrical tubercles grouped together to make up the manubrium, three per group in <italic><tp:taxon-name><tp:taxon-name-part taxon-name-part-type="genus" reg="Tsitsikamma">T.</tp:taxon-name-part> <tp:taxon-name-part taxon-name-part-type="species" reg="favus">favus</tp:taxon-name-part></tp:taxon-name></italic> (Fig. <xref ref-type="fig" rid="F1">1l</xref>) and four to six in the new species (Fig. <xref ref-type="fig" rid="F5">5j, k</xref>).</p><table-wrap id="T5" position="float" orientation="portrait"><label>Table 5.</label><caption><p>Dimensions (mm) of surface and skeletal structures (data for ectosome and tracts given as thickness, internal honeycomb-shape chamber as mean diameter and ranges, oscula and porefields as mean height and diameter with ranges).</p></caption><table id="TID0EZYBG" rules="all"><tbody><tr><td rowspan="1" colspan="1"/><td rowspan="1" colspan="1">
                        <bold><italic><tp:taxon-name><tp:taxon-name-part taxon-name-part-type="genus" reg="Tsitsikamma">T.</tp:taxon-name-part> <tp:taxon-name-part taxon-name-part-type="species" reg="scurra">scurra</tp:taxon-name-part></tp:taxon-name></italic></bold>
                      </td><td rowspan="1" colspan="1">
                        <bold><italic><tp:taxon-name><tp:taxon-name-part taxon-name-part-type="genus" reg="Tsitsikamma">T.</tp:taxon-name-part> <tp:taxon-name-part taxon-name-part-type="species" reg="favus">favus</tp:taxon-name-part></tp:taxon-name></italic></bold>
                      </td><td rowspan="1" colspan="1">
                        <bold><italic><tp:taxon-name><tp:taxon-name-part taxon-name-part-type="genus" reg="Tsitsikamma">T.</tp:taxon-name-part> <tp:taxon-name-part taxon-name-part-type="species" reg="nguni">nguni</tp:taxon-name-part></tp:taxon-name></italic> sp. nov.</bold>
                      </td></tr><tr><td rowspan="1" colspan="1">Ectosome</td><td rowspan="1" colspan="1">0.5 (0.4–0.9)</td><td rowspan="1" colspan="1">0.6 (0.4–1.1)</td><td rowspan="1" colspan="1">0.8 (0.4–1.6)</td></tr><tr><td rowspan="1" colspan="1">Internal tracts</td><td rowspan="1" colspan="1">0.7 (0.7)</td><td rowspan="1" colspan="1">1.2 (0.7–1.8)</td><td rowspan="1" colspan="1">6.6 (2.3–19.8)</td></tr><tr><td rowspan="1" colspan="1">Internal chambers</td><td rowspan="1" colspan="1">0.2 (0.1–0.2)</td><td rowspan="1" colspan="1">5.1 (3.6–8.5)</td><td rowspan="1" colspan="1">1.4 (0.5–3.2)</td></tr><tr><td rowspan="1" colspan="1">Oscula height</td><td rowspan="1" colspan="1">2.4 (2.0–5.5)</td><td rowspan="1" colspan="1">4.4 (2.0–8.0)</td><td rowspan="1" colspan="1">3.1 (2.0–4.5)</td></tr><tr><td rowspan="1" colspan="1">Oscula diameter</td><td rowspan="1" colspan="1">1.1 (1.0–1.5)</td><td rowspan="1" colspan="1">4.0 (1.5–8.0)</td><td rowspan="1" colspan="1">3.2 (2.5–4.5)</td></tr><tr><td rowspan="1" colspan="1">Porefield height</td><td rowspan="1" colspan="1">8.3 (7.0–9.0)</td><td rowspan="1" colspan="1">5.1 (1.0–10.0)</td><td rowspan="1" colspan="1">2.1 (1.0–4.0)</td></tr><tr><td rowspan="1" colspan="1">Porefield diameter</td><td rowspan="1" colspan="1">3.4 (2.5–5)</td><td rowspan="1" colspan="1">3.5 (2.0–14)</td><td rowspan="1" colspan="1">7.1 (3.0–14)</td></tr></tbody></table></table-wrap><table-wrap id="T6" position="float" orientation="portrait"><label>Table 6.</label><caption><p>Spicule dimensions (µm) of <italic><tp:taxon-name><tp:taxon-name-part taxon-name-part-type="genus" reg="Tsitsikamma">T.</tp:taxon-name-part> <tp:taxon-name-part taxon-name-part-type="species" reg="scurra">scurra</tp:taxon-name-part></tp:taxon-name></italic> (n = 2), <italic><tp:taxon-name><tp:taxon-name-part taxon-name-part-type="genus" reg="Tsitsikamma">T.</tp:taxon-name-part> <tp:taxon-name-part taxon-name-part-type="species" reg="favus">favus</tp:taxon-name-part></tp:taxon-name></italic> (n = 14), and <italic><tp:taxon-name><tp:taxon-name-part taxon-name-part-type="genus" reg="Tsitsikamma">T.</tp:taxon-name-part> <tp:taxon-name-part taxon-name-part-type="species" reg="nguni">nguni</tp:taxon-name-part></tp:taxon-name></italic> sp. nov. (n = 4) for material examined. Data in table given as mean total length (range) × shaft width (range).</p></caption><table id="TID0E15BG" rules="all"><tbody><tr><th rowspan="1" colspan="1">Sample</th><th rowspan="1" colspan="1">Megascleres</th><th rowspan="1" colspan="1">Microscleres (µm)</th></tr><tr><td rowspan="6" colspan="1">
                        <italic><tp:taxon-name><tp:taxon-name-part taxon-name-part-type="genus" reg="Tsitsikamma">T.</tp:taxon-name-part> <tp:taxon-name-part taxon-name-part-type="species" reg="scurra">scurra</tp:taxon-name-part></tp:taxon-name></italic>
                      </td><td rowspan="1" colspan="1">(i) 702 (480–884) x 19 (14–27)</td><td rowspan="1" colspan="1">43 (41–48) x 8 (6–10)</td></tr><tr><td rowspan="1" colspan="1">(ii) 692 (518–821) x 10 (5–15)</td><td rowspan="1" colspan="1">Additional measurements</td></tr><tr><td rowspan="1" colspan="1">(n = 80)</td><td rowspan="1" colspan="1">shaft length 37 (19–41)</td></tr><tr><td rowspan="3" colspan="1"/><td rowspan="1" colspan="1">apex whorl diameter 20 (19–22)</td></tr><tr><td rowspan="1" colspan="1">manubrium diameter 22 (19–25)</td></tr><tr><td rowspan="1" colspan="1">(n = 40)</td></tr><tr><td rowspan="6" colspan="1">
                        <italic><tp:taxon-name><tp:taxon-name-part taxon-name-part-type="genus" reg="Tsitsikamma">T.</tp:taxon-name-part> <tp:taxon-name-part taxon-name-part-type="species" reg="favus">favus</tp:taxon-name-part></tp:taxon-name></italic>
                      </td><td rowspan="1" colspan="1">(i) 570 (420–788) x 14 (9–19)</td><td rowspan="1" colspan="1">53 (40–68) x 9 (6–14)</td></tr><tr><td rowspan="1" colspan="1">(ii) 598 (449–907) x 10 (3–16)</td><td rowspan="1" colspan="1">Additional measurements</td></tr><tr><td rowspan="1" colspan="1">(n = 520)</td><td rowspan="1" colspan="1">shaft length 43 (29–59)</td></tr><tr><td rowspan="3" colspan="1"/><td rowspan="1" colspan="1">apex whorl diameter 24 (17–34)</td></tr><tr><td rowspan="1" colspan="1">manubrium diameter 26 (19–37)</td></tr><tr><td rowspan="1" colspan="1">(n = 280)</td></tr><tr><td rowspan="6" colspan="1"><italic><tp:taxon-name><tp:taxon-name-part taxon-name-part-type="genus" reg="Tsitsikamma">T.</tp:taxon-name-part> <tp:taxon-name-part taxon-name-part-type="species" reg="nguni">nguni</tp:taxon-name-part></tp:taxon-name></italic> sp. nov.</td><td rowspan="1" colspan="1">(i) 555 (428–672) x 14 (10–19)</td><td rowspan="1" colspan="1">51 (40–60) x 9 (6–13)</td></tr><tr><td rowspan="1" colspan="1">(ii) 561 (449–832) x10 (3–14)</td><td rowspan="1" colspan="1">Additional measurements</td></tr><tr><td rowspan="1" colspan="1">(n = 160)</td><td rowspan="1" colspan="1">shaft length 42 (34–54)</td></tr><tr><td rowspan="3" colspan="1"/><td rowspan="1" colspan="1">apex whorl diameter 23 (16–32)</td></tr><tr><td rowspan="1" colspan="1">manubrium diameter 25 (18–37)</td></tr><tr><td rowspan="1" colspan="1">(n = 80)</td></tr></tbody></table></table-wrap><p>The general appearance of <italic><tp:taxon-name><tp:taxon-name-part taxon-name-part-type="genus" reg="Tsitsikamma">T.</tp:taxon-name-part> <tp:taxon-name-part taxon-name-part-type="species" reg="nguni">nguni</tp:taxon-name-part></tp:taxon-name></italic> sp. nov., shape of the porefields, and smaller size of the oscula, the colour, both in life and preserved, the slightly shorter styles (Table <xref ref-type="table" rid="T6">6</xref>), slight difference in the arrangement of the acanthose tubercles of the microsclere manubrium, the slightly thicker ectosome, the more robust interior spicule-dense tracts, and larger chambers (Table <xref ref-type="table" rid="T6">6</xref>) all contribute to a species that is distinctly different in appearance from <italic><tp:taxon-name><tp:taxon-name-part taxon-name-part-type="genus" reg="Tsitsikamma">T.</tp:taxon-name-part> <tp:taxon-name-part taxon-name-part-type="species" reg="favus">favus</tp:taxon-name-part></tp:taxon-name></italic>. In freshly collected specimens fixed in 70% ethanol, the preservative extracts some secondary metabolites and pigment from the specimen. <italic><tp:taxon-name><tp:taxon-name-part taxon-name-part-type="genus" reg="Tsitsikamma">Tsitsikamma</tp:taxon-name-part> <tp:taxon-name-part taxon-name-part-type="species" reg="nguni">nguni</tp:taxon-name-part></tp:taxon-name></italic> sp. nov. colours the fixative intense dark solid brown almost <!--PageBreak -->black colour, this is very different from the lighter brown semi-translucent colouration given to the fixative by <italic><tp:taxon-name><tp:taxon-name-part taxon-name-part-type="genus" reg="Tsitsikamma">T.</tp:taxon-name-part> <tp:taxon-name-part taxon-name-part-type="species" reg="favus">favus</tp:taxon-name-part></tp:taxon-name></italic>.</p><p><italic><tp:taxon-name><tp:taxon-name-part taxon-name-part-type="genus" reg="Tsitsikamma">Tsitsikamma</tp:taxon-name-part> <tp:taxon-name-part taxon-name-part-type="species" reg="nguni">nguni</tp:taxon-name-part></tp:taxon-name></italic> was found to show no genetic diversity with respect to the 28S rRNA gene sequence from <italic><tp:taxon-name><tp:taxon-name-part taxon-name-part-type="genus" reg="Tsitsikamma">T.</tp:taxon-name-part> <tp:taxon-name-part taxon-name-part-type="species" reg="scurra">scurra</tp:taxon-name-part></tp:taxon-name></italic>, 0.16–32 % from <italic><tp:taxon-name><tp:taxon-name-part taxon-name-part-type="genus" reg="Tsitsikamma">T.</tp:taxon-name-part> <tp:taxon-name-part taxon-name-part-type="species" reg="favus">favus</tp:taxon-name-part></tp:taxon-name></italic>, and 0.32 % from <italic><tp:taxon-name><tp:taxon-name-part taxon-name-part-type="genus" reg="Tsitsikamma">T.</tp:taxon-name-part> <tp:taxon-name-part taxon-name-part-type="species" reg="pedunculata">pedunculata</tp:taxon-name-part></tp:taxon-name></italic> and <italic><tp:taxon-name><tp:taxon-name-part taxon-name-part-type="genus" reg="Tsitsikamma">T.</tp:taxon-name-part> <tp:taxon-name-part taxon-name-part-type="species" reg="michaeli">michaeli</tp:taxon-name-part></tp:taxon-name></italic> (Suppl. material <xref ref-type="supplementary-material" rid="S1">1</xref>: Table S1).</p></tp:treatment-sec><tp:treatment-sec sec-type="discussion" id="SECID0EYEBI"><title>Discussion.</title><p>The species in <italic><tp:taxon-name><tp:taxon-name-part taxon-name-part-type="genus" reg="Tsitsikamma">Tsitsikamma</tp:taxon-name-part></tp:taxon-name></italic> exhibit two morphological growth forms: <italic><tp:taxon-name><tp:taxon-name-part taxon-name-part-type="genus" reg="Tsitsikamma">T.</tp:taxon-name-part> <tp:taxon-name-part taxon-name-part-type="species" reg="favus">favus</tp:taxon-name-part></tp:taxon-name></italic>, <italic><tp:taxon-name><tp:taxon-name-part taxon-name-part-type="genus" reg="Tsitsikamma">T.</tp:taxon-name-part> <tp:taxon-name-part taxon-name-part-type="species" reg="scurra">scurra</tp:taxon-name-part></tp:taxon-name></italic>, and <italic><tp:taxon-name><tp:taxon-name-part taxon-name-part-type="genus" reg="Tsitsikamma">T.</tp:taxon-name-part> <tp:taxon-name-part taxon-name-part-type="species" reg="nguni">nguni</tp:taxon-name-part></tp:taxon-name></italic> sp. nov. are thick encrusting to hemispherical sponges with spicule-dense tracts that reinforce the internal choanosome while <italic><tp:taxon-name><tp:taxon-name-part taxon-name-part-type="genus" reg="Tsitsikamma">T.</tp:taxon-name-part> <tp:taxon-name-part taxon-name-part-type="species" reg="pedunculata">pedunculata</tp:taxon-name-part></tp:taxon-name></italic> and <italic><tp:taxon-name><tp:taxon-name-part taxon-name-part-type="genus" reg="Tsitsikamma">T.</tp:taxon-name-part> <tp:taxon-name-part taxon-name-part-type="species" reg="michaeli">michaeli</tp:taxon-name-part></tp:taxon-name></italic> sp. nov. are purse-shaped species, with or without a prominent stalk. The growth form, surface architecture, colour, skeletal structure, and spicule morphology are important diagnostic characteristics (<xref ref-type="bibr" rid="B19">Samaai and Kelly 2002</xref>, <xref ref-type="bibr" rid="B15">Samaai et al. 2003</xref>). An identification key for the <tp:taxon-name><tp:taxon-name-part taxon-name-part-type="family">Latrunculiidae</tp:taxon-name-part></tp:taxon-name> genera and species within <italic><tp:taxon-name><tp:taxon-name-part taxon-name-part-type="genus" reg="Tsitsikamma">Tsitsikamma</tp:taxon-name-part></tp:taxon-name></italic> incorporating important morphological characteristics, skeletal architecture, spicule morphology, and ontogeny has been constructed which incorporates descriptive information from <xref ref-type="bibr" rid="B19">Samaai and Kelly (2002)</xref>, <xref ref-type="bibr" rid="B15">Samaai et al. (2003)</xref>, <xref ref-type="bibr" rid="B17">Samaai et al. (2004)</xref>, <xref ref-type="bibr" rid="B16">Samaai et al. (2009)</xref>, Samaai et al. (2006), and <xref ref-type="bibr" rid="B8">Kelly et al. (2016)</xref> (Fig. <xref ref-type="fig" rid="F6">6</xref>). This identification key is in agreement with the relationships presented in the 28S rRNA and COI sequence based phylogenetic trees constructed for available sequences (Fig. <xref ref-type="fig" rid="F7">7</xref>, Table <xref ref-type="table" rid="T7">7</xref>).</p><fig id="F6" position="float" orientation="portrait"><object-id xmlns:xlink="http://www.w3.org/1999/xlink" content-type="doi" xlink:type="simple">10.3897/zookeys.874.32268.figure6</object-id><object-id xmlns:xlink="http://www.w3.org/1999/xlink" content-type="arpha" xlink:type="simple">29B6F26946FF55C5BF8CD36EA202E661</object-id><label>Figure 6.</label><caption><p>Identification key for <tp:taxon-name><tp:taxon-name-part taxon-name-part-type="family">Latrunculiidae</tp:taxon-name-part></tp:taxon-name> incorporating descriptive information contained in <xref ref-type="bibr" rid="B19">Samaai and Kelly (2002)</xref>, <xref ref-type="bibr" rid="B15">Samaai et al. (2003)</xref>, <xref ref-type="bibr" rid="B17">Samaai et al. (2004)</xref>, <xref ref-type="bibr" rid="B16">Samaai et al. (2009)</xref>, Samaai et al. (2006), and <xref ref-type="bibr" rid="B8">Kelly et al. (2016)</xref>.</p></caption><graphic xmlns:xlink="http://www.w3.org/1999/xlink" xlink:href="zookeys-874-101-g006.jpg" position="float" orientation="portrait" xlink:type="simple" id="oo_338780.jpg"><uri content-type="original_file" xlink:type="simple">https://binary.pensoft.net/fig/338780</uri></graphic></fig><fig id="F7" position="float" orientation="portrait"><object-id xmlns:xlink="http://www.w3.org/1999/xlink" content-type="doi" xlink:type="simple">10.3897/zookeys.874.32268.figure7</object-id><object-id xmlns:xlink="http://www.w3.org/1999/xlink" content-type="arpha" xlink:type="simple">16251DB0F48D5B00BA8EEC39F0D534F8</object-id><label>Figure 7.</label><caption><p>Tree representation of the results of a molecular phylogenetic analysis by Neighbour-Joining method (MEGA) for <bold>A</bold> 28S rRNA gene sequence and <bold>B</bold> COI gene sequence (numbers below branches indicate bootstrap values for maximum likelihood and scale distance of the branches) for available species in the <tp:taxon-name><tp:taxon-name-part taxon-name-part-type="family">Latrunculiidae</tp:taxon-name-part></tp:taxon-name> and <tp:taxon-name><tp:taxon-name-part taxon-name-part-type="genus" reg="Mycale">Mycale</tp:taxon-name-part> (<tp:taxon-name-part taxon-name-part-type="subgenus" reg="Mycale">Mycale</tp:taxon-name-part>)</tp:taxon-name> sponge species (commonly found as epibionts).</p></caption><graphic xmlns:xlink="http://www.w3.org/1999/xlink" xlink:href="zookeys-874-101-g007.jpg" position="float" orientation="portrait" xlink:type="simple" id="oo_338781.jpg"><uri content-type="original_file" xlink:type="simple">https://binary.pensoft.net/fig/338781</uri></graphic></fig><table-wrap id="T7" position="float" orientation="portrait"><label>Table 7.</label><caption><p>List of species, specimen numbers, and GenBank accession numbers for 28S rRNA gene sequences and COI gene sequences used to construct phylogenetic trees.</p></caption><table id="TID0EIGAI" rules="all"><tbody><tr><th rowspan="1" colspan="1">Species</th><th rowspan="1" colspan="1">Specimen number</th><th rowspan="1" colspan="1">28 S rRNA GenBank accession #</th><th rowspan="1" colspan="1">COI GenBank accession #</th></tr><tr><td rowspan="1" colspan="1">
                        <italic><tp:taxon-name><tp:taxon-name-part taxon-name-part-type="genus" reg="Cyclacanthia">Cyclacanthia</tp:taxon-name-part> <tp:taxon-name-part taxon-name-part-type="species" reg="bellae">bellae</tp:taxon-name-part></tp:taxon-name></italic>
                      </td><td rowspan="1" colspan="1">TIC2008-085A</td><td rowspan="1" colspan="1">
                        <ext-link xmlns:xlink="http://www.w3.org/1999/xlink" ext-link-type="gen" xlink:href="MG820030" xlink:type="simple">MG820030</ext-link>
                      </td><td rowspan="1" colspan="1"/></tr><tr><td rowspan="1" colspan="1">
                        <tp:taxon-name><tp:taxon-name-part taxon-name-part-type="genus" reg="Latrunculia">Latrunculia</tp:taxon-name-part> (<tp:taxon-name-part taxon-name-part-type="subgenus" reg="Biannulata">Biannulata</tp:taxon-name-part>) <tp:taxon-name-part taxon-name-part-type="species" reg="algoaensis">algoaensis</tp:taxon-name-part></tp:taxon-name>
                      </td><td rowspan="1" colspan="1">Walmsley sp06</td><td rowspan="1" colspan="1">
                        <ext-link xmlns:xlink="http://www.w3.org/1999/xlink" ext-link-type="gen" xlink:href="KC471505.1" xlink:type="simple">KC471505.1</ext-link>
                      </td><td rowspan="1" colspan="1">
                        <ext-link xmlns:xlink="http://www.w3.org/1999/xlink" ext-link-type="gen" xlink:href="KC471497" xlink:type="simple">KC471497</ext-link>
                      </td></tr><tr><td rowspan="1" colspan="1">
                        <tp:taxon-name><tp:taxon-name-part taxon-name-part-type="genus" reg="Latrunculia">Latrunculia</tp:taxon-name-part> (<tp:taxon-name-part taxon-name-part-type="subgenus" reg="Latrunculia">Latrunculia</tp:taxon-name-part>) <tp:taxon-name-part taxon-name-part-type="species" reg="biformis">biformis</tp:taxon-name-part></tp:taxon-name>
                      </td><td rowspan="1" colspan="1">NIWA36068</td><td rowspan="1" colspan="1"/><td rowspan="1" colspan="1">
                        <ext-link xmlns:xlink="http://www.w3.org/1999/xlink" ext-link-type="gen" xlink:href="LN850207" xlink:type="simple">LN850207</ext-link>
                      </td></tr><tr><td rowspan="1" colspan="1">
                        <tp:taxon-name><tp:taxon-name-part taxon-name-part-type="genus" reg="Latrunculia">Latrunculia</tp:taxon-name-part> (<tp:taxon-name-part taxon-name-part-type="subgenus" reg="Latrunculia">Latrunculia</tp:taxon-name-part>) <tp:taxon-name-part taxon-name-part-type="species" reg="biformis">biformis</tp:taxon-name-part></tp:taxon-name>
                      </td><td rowspan="1" colspan="1">NIWA37305</td><td rowspan="1" colspan="1"/><td rowspan="1" colspan="1">
                        <ext-link xmlns:xlink="http://www.w3.org/1999/xlink" ext-link-type="gen" xlink:href="LN850209" xlink:type="simple">LN850209</ext-link>
                      </td></tr><tr><td rowspan="1" colspan="1">
                        <tp:taxon-name><tp:taxon-name-part taxon-name-part-type="genus" reg="Latrunculia">Latrunculia</tp:taxon-name-part> (<tp:taxon-name-part taxon-name-part-type="subgenus" reg="Latrunculia">Latrunculia</tp:taxon-name-part>) <tp:taxon-name-part taxon-name-part-type="species" reg="brevis">brevis</tp:taxon-name-part></tp:taxon-name>
                      </td><td rowspan="1" colspan="1">NIWA29141</td><td rowspan="1" colspan="1"/><td rowspan="1" colspan="1">
                        <ext-link xmlns:xlink="http://www.w3.org/1999/xlink" ext-link-type="gen" xlink:href="LN850236" xlink:type="simple">LN850236</ext-link>
                      </td></tr><tr><td rowspan="1" colspan="1">
                        <tp:taxon-name><tp:taxon-name-part taxon-name-part-type="genus" reg="Latrunculia">Latrunculia</tp:taxon-name-part> (<tp:taxon-name-part taxon-name-part-type="subgenus" reg="Biannulata">Biannulata</tp:taxon-name-part>) <tp:taxon-name-part taxon-name-part-type="species" reg="lunaviridis">lunaviridis</tp:taxon-name-part></tp:taxon-name>
                      </td><td rowspan="1" colspan="1">NCI417</td><td rowspan="1" colspan="1">
                        <ext-link xmlns:xlink="http://www.w3.org/1999/xlink" ext-link-type="gen" xlink:href="KC869489.1" xlink:type="simple">KC869489.1</ext-link>
                      </td><td rowspan="1" colspan="1"/></tr><tr><td rowspan="1" colspan="1">
                        <tp:taxon-name><tp:taxon-name-part taxon-name-part-type="genus" reg="Mycale">Mycale</tp:taxon-name-part> (<tp:taxon-name-part taxon-name-part-type="subgenus" reg="Arenochalia">Arenochalia</tp:taxon-name-part>) <tp:taxon-name-part taxon-name-part-type="species" reg="mirabilis">mirabilis</tp:taxon-name-part></tp:taxon-name>
                      </td><td rowspan="1" colspan="1">NCI445</td><td rowspan="1" colspan="1">
                        <ext-link xmlns:xlink="http://www.w3.org/1999/xlink" ext-link-type="gen" xlink:href="KC869613" xlink:type="simple">KC869613</ext-link>
                      </td><td rowspan="1" colspan="1"/></tr><tr><td rowspan="1" colspan="1">
                        <tp:taxon-name><tp:taxon-name-part taxon-name-part-type="genus" reg="Mycale">Mycale</tp:taxon-name-part> (<tp:taxon-name-part taxon-name-part-type="subgenus" reg="Arenochalia">Arenochalia</tp:taxon-name-part>) <tp:taxon-name-part taxon-name-part-type="species" reg="mirabilis">mirabilis</tp:taxon-name-part></tp:taxon-name>
                      </td><td rowspan="1" colspan="1">QMB G305553</td><td rowspan="1" colspan="1"/><td rowspan="1" colspan="1">
                        <ext-link xmlns:xlink="http://www.w3.org/1999/xlink" ext-link-type="gen" xlink:href="HE611592" xlink:type="simple">HE611592</ext-link>
                      </td></tr><tr><td rowspan="1" colspan="1"><tp:taxon-name><tp:taxon-name-part taxon-name-part-type="genus" reg="Mycale">Mycale</tp:taxon-name-part> (<tp:taxon-name-part taxon-name-part-type="subgenus" reg="Mycale">Mycale</tp:taxon-name-part>)</tp:taxon-name> sp.</td><td rowspan="1" colspan="1"><named-content xmlns:xlink="http://www.w3.org/1999/xlink" content-type="dwc:institutional_code" xlink:type="simple">SAIAB</named-content> 207209</td><td rowspan="1" colspan="1">
                        <ext-link xmlns:xlink="http://www.w3.org/1999/xlink" ext-link-type="gen" xlink:href="KU695578" xlink:type="simple">KU695578</ext-link>
                      </td><td rowspan="1" colspan="1"/></tr><tr><td rowspan="1" colspan="1"><tp:taxon-name><tp:taxon-name-part taxon-name-part-type="genus" reg="Mycale">Mycale</tp:taxon-name-part> (<tp:taxon-name-part taxon-name-part-type="subgenus" reg="Mycale">Mycale</tp:taxon-name-part>)</tp:taxon-name> sp.</td><td rowspan="1" colspan="1">Walmsley sp08</td><td rowspan="1" colspan="1"/><td rowspan="1" colspan="1">
                        <ext-link xmlns:xlink="http://www.w3.org/1999/xlink" ext-link-type="gen" xlink:href="KC471501" xlink:type="simple">KC471501</ext-link>
                      </td></tr><tr><td rowspan="1" colspan="1">
                        <italic><tp:taxon-name><tp:taxon-name-part taxon-name-part-type="genus" reg="Sceptrella">Sceptrella</tp:taxon-name-part> <tp:taxon-name-part taxon-name-part-type="species" reg="biannulata">biannulata</tp:taxon-name-part></tp:taxon-name></italic>
                      </td><td rowspan="1" colspan="1"/><td rowspan="1" colspan="1"/><td rowspan="1" colspan="1">
                        <ext-link xmlns:xlink="http://www.w3.org/1999/xlink" ext-link-type="gen" xlink:href="KF017195" xlink:type="simple">KF017195</ext-link>
                      </td></tr><tr><td rowspan="1" colspan="1">
                        <italic><tp:taxon-name><tp:taxon-name-part taxon-name-part-type="genus" reg="Tsitsikamma">Tsitsikamma</tp:taxon-name-part> <tp:taxon-name-part taxon-name-part-type="species" reg="favus">favus</tp:taxon-name-part></tp:taxon-name></italic>
                      </td><td rowspan="1" colspan="1"><named-content xmlns:xlink="http://www.w3.org/1999/xlink" content-type="dwc:institutional_code" xlink:type="simple">SAIAB</named-content> 207190</td><td rowspan="1" colspan="1">
                        <ext-link xmlns:xlink="http://www.w3.org/1999/xlink" ext-link-type="gen" xlink:href="KU695576" xlink:type="simple">KU695576</ext-link>
                      </td><td rowspan="1" colspan="1"/></tr><tr><td rowspan="1" colspan="1">
                        <italic><tp:taxon-name><tp:taxon-name-part taxon-name-part-type="genus" reg="Tsitsikamma">Tsitsikamma</tp:taxon-name-part> <tp:taxon-name-part taxon-name-part-type="species" reg="favus">favus</tp:taxon-name-part></tp:taxon-name></italic>
                      </td><td rowspan="1" colspan="1"><named-content xmlns:xlink="http://www.w3.org/1999/xlink" content-type="dwc:institutional_code" xlink:type="simple">SAIAB</named-content> 207176</td><td rowspan="1" colspan="1">
                        <ext-link xmlns:xlink="http://www.w3.org/1999/xlink" ext-link-type="gen" xlink:href="KC471502.1" xlink:type="simple">KC471502.1</ext-link>
                      </td><td rowspan="1" colspan="1">
                        <ext-link xmlns:xlink="http://www.w3.org/1999/xlink" ext-link-type="gen" xlink:href="KC471494" xlink:type="simple">KC471494</ext-link>
                      </td></tr><tr><td rowspan="1" colspan="1">
                        <italic><tp:taxon-name><tp:taxon-name-part taxon-name-part-type="genus" reg="Tsitsikamma">Tsitsikamma</tp:taxon-name-part> <tp:taxon-name-part taxon-name-part-type="species" reg="favus">favus</tp:taxon-name-part></tp:taxon-name></italic>
                      </td><td rowspan="1" colspan="1"><named-content xmlns:xlink="http://www.w3.org/1999/xlink" content-type="dwc:institutional_code" xlink:type="simple">SAIAB</named-content> 207221</td><td rowspan="1" colspan="1">
                        <ext-link xmlns:xlink="http://www.w3.org/1999/xlink" ext-link-type="gen" xlink:href="KC471503.1" xlink:type="simple">KC471503.1</ext-link>
                      </td><td rowspan="1" colspan="1">
                        <ext-link xmlns:xlink="http://www.w3.org/1999/xlink" ext-link-type="gen" xlink:href="KC471495" xlink:type="simple">KC471495</ext-link>
                      </td></tr><tr><td rowspan="1" colspan="1">
                        <italic><tp:taxon-name><tp:taxon-name-part taxon-name-part-type="genus" reg="Tsitsikamma">Tsitsikamma</tp:taxon-name-part> <tp:taxon-name-part taxon-name-part-type="species" reg="favus">favus</tp:taxon-name-part></tp:taxon-name></italic>
                      </td><td rowspan="1" colspan="1"><named-content xmlns:xlink="http://www.w3.org/1999/xlink" content-type="dwc:institutional_code" xlink:type="simple">SAIAB</named-content> 207228</td><td rowspan="1" colspan="1">
                        <ext-link xmlns:xlink="http://www.w3.org/1999/xlink" ext-link-type="gen" xlink:href="MG203890" xlink:type="simple">MG203890</ext-link>
                      </td><td rowspan="1" colspan="1"/></tr><tr><td rowspan="1" colspan="1">
                        <italic><tp:taxon-name><tp:taxon-name-part taxon-name-part-type="genus" reg="Tsitsikamma">Tsitsikamma</tp:taxon-name-part> <tp:taxon-name-part taxon-name-part-type="species" reg="favus">favus</tp:taxon-name-part></tp:taxon-name></italic>
                      </td><td rowspan="1" colspan="1">Walmsley sp03</td><td rowspan="1" colspan="1"/><td rowspan="1" colspan="1">
                        <ext-link xmlns:xlink="http://www.w3.org/1999/xlink" ext-link-type="gen" xlink:href="KC471496.1" xlink:type="simple">KC471496.1</ext-link>
                      </td></tr><tr><td rowspan="1" colspan="1">
                        <italic><tp:taxon-name><tp:taxon-name-part taxon-name-part-type="genus" reg="Tsitsikamma">Tsitsikamma</tp:taxon-name-part> <tp:taxon-name-part taxon-name-part-type="species" reg="favus">favus</tp:taxon-name-part></tp:taxon-name></italic>
                      </td><td rowspan="1" colspan="1"/><td rowspan="1" colspan="1"/><td rowspan="1" colspan="1">
                        <ext-link xmlns:xlink="http://www.w3.org/1999/xlink" ext-link-type="gen" xlink:href="JF930154.1" xlink:type="simple">JF930154.1</ext-link>
                      </td></tr><tr><td rowspan="1" colspan="1"><italic><tp:taxon-name><tp:taxon-name-part taxon-name-part-type="genus" reg="Tsitsikamma">Tsitsikamma</tp:taxon-name-part> <tp:taxon-name-part taxon-name-part-type="species" reg="michaeli">michaeli</tp:taxon-name-part></tp:taxon-name></italic> sp. nov.</td><td rowspan="1" colspan="1"><named-content xmlns:xlink="http://www.w3.org/1999/xlink" content-type="dwc:institutional_code" xlink:type="simple">SAIAB</named-content> 207202</td><td rowspan="1" colspan="1">
                        <ext-link xmlns:xlink="http://www.w3.org/1999/xlink" ext-link-type="gen" xlink:href="KC471507.1" xlink:type="simple">KC471507.1</ext-link>
                      </td><td rowspan="1" colspan="1"/></tr><tr><td rowspan="1" colspan="1"><italic><tp:taxon-name><tp:taxon-name-part taxon-name-part-type="genus" reg="Tsitsikamma">Tsitsikamma</tp:taxon-name-part> <tp:taxon-name-part taxon-name-part-type="species" reg="michaeli">michaeli</tp:taxon-name-part></tp:taxon-name></italic> sp. nov.</td><td rowspan="1" colspan="1"><named-content xmlns:xlink="http://www.w3.org/1999/xlink" content-type="dwc:institutional_code" xlink:type="simple">SAIAB</named-content> 207207</td><td rowspan="1" colspan="1">
                        <ext-link xmlns:xlink="http://www.w3.org/1999/xlink" ext-link-type="gen" xlink:href="MG203894" xlink:type="simple">MG203894</ext-link>
                      </td><td rowspan="1" colspan="1"/></tr><tr><td rowspan="1" colspan="1"><italic><tp:taxon-name><tp:taxon-name-part taxon-name-part-type="genus" reg="Tsitsikamma">Tsitsikamma</tp:taxon-name-part> <tp:taxon-name-part taxon-name-part-type="species" reg="michaeli">michaeli</tp:taxon-name-part></tp:taxon-name></italic> sp. nov.</td><td rowspan="1" colspan="1"><named-content xmlns:xlink="http://www.w3.org/1999/xlink" content-type="dwc:institutional_code" xlink:type="simple">SAIAB</named-content> 207209</td><td rowspan="1" colspan="1">
                        <ext-link xmlns:xlink="http://www.w3.org/1999/xlink" ext-link-type="gen" xlink:href="KU695577" xlink:type="simple">KU695577</ext-link>
                      </td><td rowspan="1" colspan="1"/></tr><tr><td rowspan="1" colspan="1"><italic><tp:taxon-name><tp:taxon-name-part taxon-name-part-type="genus" reg="Tsitsikamma">Tsitsikamma</tp:taxon-name-part> <tp:taxon-name-part taxon-name-part-type="species" reg="nguni">nguni</tp:taxon-name-part></tp:taxon-name></italic> sp. nov.</td><td rowspan="1" colspan="1"><named-content xmlns:xlink="http://www.w3.org/1999/xlink" content-type="dwc:institutional_code" xlink:type="simple">SAIAB</named-content> 207213</td><td rowspan="1" colspan="1">
                        <ext-link xmlns:xlink="http://www.w3.org/1999/xlink" ext-link-type="gen" xlink:href="KU695575" xlink:type="simple">KU695575</ext-link>
                      </td><td rowspan="1" colspan="1"/></tr><tr><td rowspan="1" colspan="1">
                        <italic><tp:taxon-name><tp:taxon-name-part taxon-name-part-type="genus" reg="Tsitsikamma">Tsitsikamma</tp:taxon-name-part> <tp:taxon-name-part taxon-name-part-type="species" reg="pedunculata">pedunculata</tp:taxon-name-part></tp:taxon-name></italic>
                      </td><td rowspan="1" colspan="1"><named-content xmlns:xlink="http://www.w3.org/1999/xlink" content-type="dwc:institutional_code" xlink:type="simple">SAIAB</named-content> 207195</td><td rowspan="1" colspan="1">
                        <ext-link xmlns:xlink="http://www.w3.org/1999/xlink" ext-link-type="gen" xlink:href="KU695579" xlink:type="simple">KU695579</ext-link>
                      </td><td rowspan="1" colspan="1"/></tr><tr><td rowspan="1" colspan="1">
                        <italic><tp:taxon-name><tp:taxon-name-part taxon-name-part-type="genus" reg="Tsitsikamma">Tsitsikamma</tp:taxon-name-part> <tp:taxon-name-part taxon-name-part-type="species" reg="pedunculata">pedunculata</tp:taxon-name-part></tp:taxon-name></italic>
                      </td><td rowspan="1" colspan="1"><named-content xmlns:xlink="http://www.w3.org/1999/xlink" content-type="dwc:institutional_code" xlink:type="simple">SAIAB</named-content> 207196</td><td rowspan="1" colspan="1">
                        <ext-link xmlns:xlink="http://www.w3.org/1999/xlink" ext-link-type="gen" xlink:href="KU695580" xlink:type="simple">KU695580</ext-link>
                      </td><td rowspan="1" colspan="1"/></tr><tr><td rowspan="1" colspan="1">
                        <italic><tp:taxon-name><tp:taxon-name-part taxon-name-part-type="genus" reg="Tsitsikamma">Tsitsikamma</tp:taxon-name-part> <tp:taxon-name-part taxon-name-part-type="species" reg="pedunculata">pedunculata</tp:taxon-name-part></tp:taxon-name></italic>
                      </td><td rowspan="1" colspan="1"><named-content xmlns:xlink="http://www.w3.org/1999/xlink" content-type="dwc:institutional_code" xlink:type="simple">SAIAB</named-content> 207198</td><td rowspan="1" colspan="1">
                        <ext-link xmlns:xlink="http://www.w3.org/1999/xlink" ext-link-type="gen" xlink:href="MG203896" xlink:type="simple">MG203896</ext-link>
                      </td><td rowspan="1" colspan="1"/></tr><tr><td rowspan="1" colspan="1">
                        <italic><tp:taxon-name><tp:taxon-name-part taxon-name-part-type="genus" reg="Tsitsikamma">Tsitsikamma</tp:taxon-name-part> <tp:taxon-name-part taxon-name-part-type="species" reg="scurra">scurra</tp:taxon-name-part></tp:taxon-name></italic>
                      </td><td rowspan="1" colspan="1"><named-content xmlns:xlink="http://www.w3.org/1999/xlink" content-type="dwc:institutional_code" xlink:type="simple">SAIAB</named-content> 207201</td><td rowspan="1" colspan="1">
                        <ext-link xmlns:xlink="http://www.w3.org/1999/xlink" ext-link-type="gen" xlink:href="MG686549" xlink:type="simple">MG686549</ext-link>
                      </td><td rowspan="1" colspan="1"/></tr></tbody></table></table-wrap><p>The phylogenetic analysis presented here of partial 28S rRNA gene sequences and COI sequences is incomplete and although lacking COI sequences for some <!--PageBreak --><italic><tp:taxon-name><tp:taxon-name-part taxon-name-part-type="genus" reg="Tsitsikamma">Tsitsikamma</tp:taxon-name-part></tp:taxon-name></italic> representatives, the diagnostic key constructed for morphological characteristics distinguishing members of the <tp:taxon-name><tp:taxon-name-part taxon-name-part-type="family">Latrunculiidae</tp:taxon-name-part></tp:taxon-name> is not contradicted by the relatedness between taxa presented in these preliminary phylogenetic trees based on DNA sequence comparison. Both suggest that <italic><tp:taxon-name><tp:taxon-name-part taxon-name-part-type="genus" reg="Tsitsikamma">Tsitsikamma</tp:taxon-name-part></tp:taxon-name></italic> is closely related to <italic><tp:taxon-name><tp:taxon-name-part taxon-name-part-type="genus" reg="Cyclacanthia">Cyclacanthia</tp:taxon-name-part></tp:taxon-name></italic> (Fig. <xref ref-type="fig" rid="F7">7A</xref>) and <italic><tp:taxon-name><tp:taxon-name-part taxon-name-part-type="genus" reg="Sceptrella">Sceptrella</tp:taxon-name-part></tp:taxon-name></italic> (Fig. <xref ref-type="fig" rid="F7">7B</xref>). The separation between <italic><tp:taxon-name><tp:taxon-name-part taxon-name-part-type="genus" reg="Tsitsikamma">Tsitsikamma</tp:taxon-name-part></tp:taxon-name></italic> and <italic><tp:taxon-name><tp:taxon-name-part taxon-name-part-type="genus" reg="Latrunculia">Latrunculia</tp:taxon-name-part></tp:taxon-name></italic> underline the ontogenetic nature of the spicule and resulting microsclere morphology with similar terminal structures such as isochiadiscorhabds in <italic><tp:taxon-name><tp:taxon-name-part taxon-name-part-type="genus" reg="Tsitsikamma">Tsitsikamma</tp:taxon-name-part></tp:taxon-name></italic>, isospinodiscorhabds in <italic><tp:taxon-name><tp:taxon-name-part taxon-name-part-type="genus" reg="Cyclacanthia">Cyclacanthia</tp:taxon-name-part></tp:taxon-name></italic>, or isoconicodiscorhabds in <italic><tp:taxon-name><tp:taxon-name-part taxon-name-part-type="genus" reg="Sceptrella">Sceptrella</tp:taxon-name-part></tp:taxon-name></italic>, which are more similar in development than the anisodiscorhabds characteristic of <italic><tp:taxon-name><tp:taxon-name-part taxon-name-part-type="genus" reg="Latrunculia">Latrunculia</tp:taxon-name-part></tp:taxon-name></italic> [after <xref ref-type="bibr" rid="B19">Samaai and Kelly (2002)</xref>, <xref ref-type="bibr" rid="B15">Samaai et al. (2003)</xref>, <xref ref-type="bibr" rid="B17">Samaai et al. (2004)</xref>, <xref ref-type="bibr" rid="B16">Samaai et al. (2009)</xref>, Samaai et al. (2006), <xref ref-type="bibr" rid="B8">Kelly et al. (2016)</xref>].</p><p>The morphological similarity of species in the two morphological groups within <italic><tp:taxon-name><tp:taxon-name-part taxon-name-part-type="genus" reg="Tsitsikamma">Tsitsikamma</tp:taxon-name-part></tp:taxon-name></italic> is borne out by the similarity of their 28S rRNA gene sequences as shown (Fig. <xref ref-type="fig" rid="F7">7A</xref>) and reflected in pair wise distance analysis of the sequences. Interestingly, we observed significant intraspecific genetic diversity in <italic><tp:taxon-name><tp:taxon-name-part taxon-name-part-type="genus" reg="Tsitsikamma">T.</tp:taxon-name-part> <tp:taxon-name-part taxon-name-part-type="species" reg="favus">favus</tp:taxon-name-part></tp:taxon-name></italic> but not in <italic><tp:taxon-name><tp:taxon-name-part taxon-name-part-type="genus" reg="Tsitsikamma">T.</tp:taxon-name-part> <tp:taxon-name-part taxon-name-part-type="species" reg="pedunculata">pedunculata</tp:taxon-name-part></tp:taxon-name></italic> or <italic><tp:taxon-name><tp:taxon-name-part taxon-name-part-type="genus" reg="Tsitsikamma">T.</tp:taxon-name-part> <tp:taxon-name-part taxon-name-part-type="species" reg="michaeli">michaeli</tp:taxon-name-part></tp:taxon-name></italic> sp. nov. However, interspecific genetic diversity for the 28S rRNA gene did support the morphological species identity overall (see Suppl. material <xref ref-type="supplementary-material" rid="S1">1</xref>: Table S1, Figs <xref ref-type="fig" rid="F6">6</xref>, <xref ref-type="fig" rid="F7">7</xref>). This study highlights the limitations of commonly used genetic markers in their current coverage for the resolution of closely related species and the importance of rigorous morphological data for taxonomic classification of the <tp:taxon-name><tp:taxon-name-part taxon-name-part-type="family">Latrunculiidae</tp:taxon-name-part></tp:taxon-name> sponges. An extended phylogenetic investigation encompassing the full rRNA cistron would improve our understanding of the phylogenetic relationship of not only the higher taxa but also at species level.</p><!--PageBreak --></tp:treatment-sec><tp:treatment-sec><!--Section generated to contain objects referenced in tp:taxon-treatment.--><fig id="F1" position="float" orientation="portrait"><object-id xmlns:xlink="http://www.w3.org/1999/xlink" content-type="doi" xlink:type="simple">10.3897/zookeys.874.32268.figure1</object-id><object-id xmlns:xlink="http://www.w3.org/1999/xlink" content-type="arpha" xlink:type="simple">F642BCFE72C655D3B005BCCB3F9EB7EB</object-id><label>Figure 1.</label><caption><p><italic><tp:taxon-name><tp:taxon-name-part taxon-name-part-type="genus" reg="Tsitsikamma">Tsitsikamma</tp:taxon-name-part> <tp:taxon-name-part taxon-name-part-type="species" reg="favus">favus</tp:taxon-name-part></tp:taxon-name></italic><bold>a</bold> in situ <named-content xmlns:xlink="http://www.w3.org/1999/xlink" content-type="dwc:institutional_code" xlink:type="simple">SAIAB</named-content> 207193 <bold>b</bold> collected specimens <named-content xmlns:xlink="http://www.w3.org/1999/xlink" content-type="dwc:institutional_code" xlink:type="simple">SAIAB</named-content> 207193 <bold>c</bold> collected SAF1995-001 <bold>d</bold> section through preserved specimen <named-content xmlns:xlink="http://www.w3.org/1999/xlink" content-type="dwc:institutional_code" xlink:type="simple">SAIAB</named-content> 141356 <bold>e</bold> isochiadiscorhabds arrangement on the surface of the ectosome <bold>f</bold> section of ectosome with underlying choanosome <named-content xmlns:xlink="http://www.w3.org/1999/xlink" content-type="dwc:institutional_code" xlink:type="simple">SAIAB</named-content> 141356 <bold>g, h</bold> thin sinuous style <bold>i</bold> large sinuous centrally thickened style <bold>j</bold> occasionally tylote styles <bold>k</bold> rare short thick strongyles <bold>l–o</bold> isochiadiscorhabds <named-content xmlns:xlink="http://www.w3.org/1999/xlink" content-type="dwc:institutional_code" xlink:type="simple">SAIAB</named-content> 207218 SEM <bold>p</bold> acanthose tubercles <named-content xmlns:xlink="http://www.w3.org/1999/xlink" content-type="dwc:institutional_code" xlink:type="simple">SAIAB</named-content> 207217. Scale bars 5 cm (<bold>b, c</bold>); 1 cm (<bold>d)</bold>; 1 mm (<bold>f)</bold>; 100 µm (<bold>k)</bold>; 20 µm (<bold>l–p</bold>).</p></caption><graphic xmlns:xlink="http://www.w3.org/1999/xlink" xlink:href="zookeys-874-101-g001.jpg" position="float" orientation="portrait" xlink:type="simple" id="oo_338775.jpg"><uri content-type="original_file" xlink:type="simple">https://binary.pensoft.net/fig/338775</uri></graphic></fig><supplementary-material xmlns:xlink="http://www.w3.org/1999/xlink" id="S1" position="float" orientation="portrait" xlink:type="simple"><object-id content-type="doi" xlink:type="simple">10.3897/zookeys.874.32268.suppl1</object-id><object-id content-type="arpha" xlink:type="simple">CAE2798A7EF059F7BF6FA396DD0FE64C</object-id><label>Supplementary material 1</label><p>Table S1. Estimates of evolutionary divergence between sequences</p><p>Data type: molecular data</p><media xlink:href="zookeys-874-101-s001.doc" mimetype="application" mime-subtype="msword" position="float" orientation="portrait" xlink:type="simple" id="oo_338784.doc"><uri content-type="original_file" xlink:type="simple">https://binary.pensoft.net/file/338784</uri></media><permissions><license xlink:type="simple"><license-p>This dataset is made available under the Open Database License (http://opendatacommons.org/licenses/odbl/1.0/). The Open Database License (ODbL) is a license agreement intended to allow users to freely share, modify, and use this Dataset while maintaining this same freedom for others, provided that the original source and author(s) are credited.</license-p></license></permissions><attrib specific-use="authors">Shirley Parker-Nance, Storm Hilliar, Samantha Waterworth, Tara Walmsley, Rosemary Dorrington</attrib></supplementary-material></tp:treatment-sec><ref-list><ref id="B19"><mixed-citation xmlns:xlink="http://www.w3.org/1999/xlink" xlink:type="simple"><person-group><name name-style="western"><surname>Samaai</surname><given-names>T</given-names></name><name name-style="western"><surname>Kelly</surname><given-names>M</given-names></name></person-group> (<year>2002</year>) <article-title>Family <tp:taxon-name><tp:taxon-name-part taxon-name-part-type="family">Latrunculiidae</tp:taxon-name-part></tp:taxon-name> Topsent, 1922.</article-title> In: <person-group><name name-style="western"><surname>Hooper</surname><given-names>JNA</given-names></name><name name-style="western"><surname>van Soest</surname><given-names>RWM</given-names></name></person-group> (<role>Eds</role>) <issue-title>Systema Porifera.</issue-title><source>Guide to the Classification of Sponges. Kluwer Academic/Plenum Publishers, New York</source>, <fpage>708</fpage>–<lpage>719</lpage>. <ext-link xlink:type="simple" ext-link-type="doi" xlink:href="10.1007/978-1-4615-0747-5_78">https://doi.org/10.1007/978-1-4615-0747-5_78</ext-link></mixed-citation></ref><ref id="B15"><mixed-citation xmlns:xlink="http://www.w3.org/1999/xlink" xlink:type="simple"><person-group><name name-style="western"><surname>Samaai</surname><given-names>T</given-names></name><name name-style="western"><surname>Gibbons</surname><given-names>MJ</given-names></name><name name-style="western"><surname>Kelly</surname><given-names>M</given-names></name><name name-style="western"><surname>Davies-Coleman</surname><given-names>M</given-names></name></person-group> (<year>2003</year>) <article-title>South African <tp:taxon-name><tp:taxon-name-part taxon-name-part-type="family">Latrunculiidae</tp:taxon-name-part></tp:taxon-name> (<tp:taxon-name><tp:taxon-name-part taxon-name-part-type="phylum">Porifera</tp:taxon-name-part></tp:taxon-name>, <tp:taxon-name><tp:taxon-name-part taxon-name-part-type="class">Demospongiae</tp:taxon-name-part></tp:taxon-name>, <tp:taxon-name><tp:taxon-name-part taxon-name-part-type="order">Poecilosclerida</tp:taxon-name-part></tp:taxon-name>): descriptions of new species of <italic><tp:taxon-name><tp:taxon-name-part taxon-name-part-type="genus">Latrunculia</tp:taxon-name-part></tp:taxon-name></italic> du Bocage, <italic><tp:taxon-name><tp:taxon-name-part taxon-name-part-type="genus">Strongylodesma</tp:taxon-name-part></tp:taxon-name></italic> Lévi, and <italic><tp:taxon-name><tp:taxon-name-part taxon-name-part-type="genus">Tsitsikamma</tp:taxon-name-part></tp:taxon-name></italic> Samaai &amp; Kelly.</article-title><source>Zootaxa</source><volume>371</volume>: <fpage>1</fpage>–<lpage>26</lpage>. <ext-link xlink:type="simple" ext-link-type="doi" xlink:href="10.11646/zootaxa.371.1.1">https://doi.org/10.11646/zootaxa.371.1.1</ext-link></mixed-citation></ref><ref id="B17"><mixed-citation xmlns:xlink="http://www.w3.org/1999/xlink" xlink:type="simple"><person-group><name name-style="western"><surname>Samaai</surname><given-names>T</given-names></name><name name-style="western"><surname>Govender</surname><given-names>V</given-names></name><name name-style="western"><surname>Kelly</surname><given-names>M</given-names></name></person-group> (<year>2004</year>) <article-title><italic><tp:taxon-name><tp:taxon-name-part taxon-name-part-type="genus">Cyclacanthia</tp:taxon-name-part></tp:taxon-name></italic> n. g. (<tp:taxon-name><tp:taxon-name-part taxon-name-part-type="class">Demospongiae</tp:taxon-name-part></tp:taxon-name>: <tp:taxon-name><tp:taxon-name-part taxon-name-part-type="order">Poecilosclerida</tp:taxon-name-part></tp:taxon-name>: <tp:taxon-name><tp:taxon-name-part taxon-name-part-type="family">Latrunculiidae</tp:taxon-name-part></tp:taxon-name><italic>incertea sedis</italic>), a new genus of marine sponges from South African waters, and description of two new species.</article-title><source>Zootaxa</source><volume>725</volume>: <fpage>1</fpage>–<lpage>18</lpage>. <ext-link xlink:type="simple" ext-link-type="doi" xlink:href="10.11646/zootaxa.725.1.1">https://doi.org/10.11646/zootaxa.725.1.1</ext-link></mixed-citation></ref><ref id="B16"><mixed-citation xmlns:xlink="http://www.w3.org/1999/xlink" xlink:type="simple"><person-group><name name-style="western"><surname>Samaai</surname><given-names>T</given-names></name><name name-style="western"><surname>Gibbons</surname><given-names>MJ</given-names></name><name name-style="western"><surname>Kelly</surname><given-names>M</given-names></name></person-group> (<year>2009</year>) Revision of the genus <italic><tp:taxon-name><tp:taxon-name-part taxon-name-part-type="genus">Latrunculia</tp:taxon-name-part></tp:taxon-name></italic> du Bocage, 1869 (<tp:taxon-name><tp:taxon-name-part taxon-name-part-type="phylum">Porifera</tp:taxon-name-part></tp:taxon-name>: <tp:taxon-name><tp:taxon-name-part taxon-name-part-type="class">Demospongiae</tp:taxon-name-part></tp:taxon-name>: <tp:taxon-name><tp:taxon-name-part taxon-name-part-type="family">Latrunculiidae</tp:taxon-name-part></tp:taxon-name>) with descriptions of new species from New Caledonia and the Northeastern Pacific. Zootaxa 1127 (1): 71pp. <ext-link xlink:type="simple" ext-link-type="doi" xlink:href="10.11646/zootaxa.1127.1">https://doi.org/10.11646/zootaxa.1127.1</ext-link></mixed-citation></ref><ref id="B8"><mixed-citation xmlns:xlink="http://www.w3.org/1999/xlink" xlink:type="simple"><person-group><name name-style="western"><surname>Kelly</surname><given-names>M</given-names></name><name name-style="western"><surname>Sim-Smith</surname><given-names>C</given-names></name><name name-style="western"><surname>Stone</surname><given-names>R</given-names></name><name name-style="western"><surname>Samaai</surname><given-names>T</given-names></name><name name-style="western"><surname>Reiswig</surname><given-names>H</given-names></name><name name-style="western"><surname>Austin</surname><given-names>W</given-names></name></person-group> (<year>2016</year>) <article-title>New taxa arrangements within the family <tp:taxon-name><tp:taxon-name-part taxon-name-part-type="family">Latrunculiidae</tp:taxon-name-part></tp:taxon-name> (<tp:taxon-name><tp:taxon-name-part taxon-name-part-type="class">Demospongiae</tp:taxon-name-part></tp:taxon-name>, <tp:taxon-name><tp:taxon-name-part taxon-name-part-type="order">Poecilosclerida</tp:taxon-name-part></tp:taxon-name>).</article-title><source>Zootaxa</source><volume>4121</volume>(<issue>1</issue>): <fpage>1</fpage>–<lpage>48</lpage>. <ext-link xlink:type="simple" ext-link-type="doi" xlink:href="10.11646/zootaxa.4121.1.1">https://doi.org/10.11646/zootaxa.4121.1.1</ext-link></mixed-citation></ref></ref-list></tp:taxon-treatment>
